# Supplementary material for: Association between home and community-based services utilization and self-rated health among Chinese older adults with chronic diseases: evidence from the 2018 China Health and Retirement Longitudinal Study
Source: BMC Public Health. 2024 Jan 8;24:117. doi: 10.1186/s12889-023-17535-1 (PMC10775520; doi:10.1186/s12889-023-17535-1)
Supplement: Supplementary file 1 — Supplementary Material 1 [file 12889_2023_17535_MOESM1_ESM.xlsx]

## Sheet: Sheet1
Individual ID	Gender	age	residence	eduction	marital	srh	smoke	drike	exercise	income	insurance	hcbs	hcbs1	hcbs2	hcbs3	pro	cd2(全部)	经济	医疗
094004113002	2	2	1	3	2	1	2	2	1	2	2	2	2	2	2	09	1	4	2
094004111002	2	1	1	2	1	4	2	2	1	2	2	1	2	1	2	09	3	4	2
094004111001	2	1	1	2	1	4	2	2	1	2	2	1	2	1	2	09	3	4	2
094004112001	1	3	1	3	2	1	2	2	1	2	2	1	2	1	2	09	2	4	2
094004118001	1	2	1	3	1	5	1	1	2	2	2	2	2	2	2	09	2	4	2
094004118002	2	2	1	3	1	4	2	2	1	2	2	2	2	2	2	09	3	4	2
094004119002	1	5	1	2	2	2	2	2	1	2	2	2	2	2	2	09	1	4	2
094004109001	2	1	1	3	1	3	2	2	1	2	2	2	2	2	2	09	2	4	2
094004109002	1	3	1	3	1	2	2	1	1	2	2	2	2	2	2	09	2	4	2
094004117002	1	5	1	3	1	1	2	2	1	2	2	2	2	2	2	09	1	4	2
094004117001	2	5	1	4	1	3	2	2	1	2	2	2	2	2	2	09	3	4	2
094004107001	1	1	1	4	2	1	1	1	1	2	2	2	2	2	2	09	1	4	2
094004317002	2	5	1	4	1	3	2	2	1	2	2	2	2	2	2	09	3	4	2
094004317001	1	5	1	4	1	3	2	2	1	2	2	2	2	2	2	09	2	4	2
094004308001	2	2	1	3	2	3	2	2	1	2	2	2	2	2	2	09	3	4	2
094004303001	1	4	1	4	1	2	2	1	1	2	2	2	2	2	2	09	3	4	2
094004303002	2	4	1	3	1	3	2	1	1	2	2	1	2	1	2	09	3	4	2
094004307001	1	4	1	4	1	4	2	1	1	2	2	2	2	2	2	09	2	4	2
094004307002	2	4	1	4	1	3	2	1	1	2	2	2	2	2	2	09	3	4	2
094004319003	1	1	1	4	1	1	2	1	1	2	2	2	2	2	2	09	1	4	2
094004320001	1	5	1	4	1	2	2	1	1	2	2	2	2	2	2	09	1	4	2
094004320002	2	4	1	4	1	3	2	2	1	2	2	2	2	2	2	09	2	4	2
094004309001	2	1	1	4	1	3	2	2	1	2	2	2	2	2	2	09	3	4	2
094004219001	2	5	1	2	1	3	2	2	2	2	2	2	2	2	2	09	3	4	2
094004220002	1	5	1	4	1	5	2	2	1	2	2	2	2	2	2	09	2	4	2
094004220001	2	3	1	4	1	3	2	2	1	2	2	2	2	2	2	09	3	4	2
094004210002	1	2	1	3	1	3	1	1	1	2	2	1	2	1	2	09	3	4	2
094004210001	2	2	1	3	1	3	2	2	1	2	2	1	2	1	2	09	3	4	2
094004208002	2	5	1	4	1	3	2	2	1	2	2	2	2	2	2	09	1	4	2
094004223002	2	4	1	4	1	3	2	2	1	2	2	2	2	2	2	09	3	4	2
094004223001	1	4	1	4	1	3	2	2	1	2	2	2	2	2	2	09	3	4	2
094004216002	1	3	1	2	1	2	1	1	1	2	2	1	2	1	2	09	2	4	2
094004212002	2	3	1	4	1	4	2	2	1	1	2	2	2	2	2	09	3	4	2
194037205001	2	2	2	1	1	4	2	2	1	2	2	2	2	2	2	19	3	4	1
194037205002	1	2	2	3	1	3	2	1	1	2	2	2	2	2	2	19	3	4	1
194037221002	1	2	1	4	1	2	2	1	1	2	2	1	2	1	2	19	3	4	1
194037221001	2	2	1	4	1	1	2	1	1	2	2	2	2	2	2	19	1	4	1
194037219001	1	3	2	2	1	3	1	1	1	2	2	1	2	1	2	19	3	4	1
194037219002	2	2	2	2	1	3	2	1	1	2	2	1	2	1	2	19	3	4	1
194037214002	1	3	1	3	1	3	2	1	1	2	2	1	2	1	2	19	3	4	1
194037214001	2	3	1	3	1	3	2	1	1	2	2	2	2	2	2	19	1	4	1
194037206002	1	2	1	4	1	5	2	1	1	2	2	2	2	2	2	19	3	4	1
194037206001	2	2	1	4	1	3	2	1	1	2	2	1	2	1	1	19	3	4	1
194037204001	2	1	1	4	1	3	2	2	1	2	2	2	2	2	2	19	1	4	1
194037333002	1	3	3	2	1	3	2	2	1	2	2	1	2	1	2	19	2	4	1
194037301002	2	2	3	1	1	1	1	2	1	2	2	2	2	2	2	19	1	4	1
194037301001	1	3	3	2	1	3	1	1	1	2	1	2	2	2	2	19	1	4	1
194037329001	2	5	3	1	2	3	1	2	2	2	2	2	2	2	2	19	3	4	1
194037316001	1	2	3	2	1	2	2	1	1	1	2	1	2	1	1	19	3	4	1
194037321001	2	3	3	1	2	4	2	2	1	2	2	1	2	1	2	19	3	4	1
194037319001	1	1	2	4	1	3	2	1	1	1	2	2	2	2	2	19	1	4	1
194037319002	2	2	3	2	1	1	1	2	1	2	2	2	2	2	2	19	1	4	1
194037306002	2	1	3	1	2	3	2	2	1	2	2	1	2	1	2	19	1	4	1
194037307001	1	1	2	3	1	1	2	1	1	2	2	2	2	2	2	19	3	4	1
194037307002	2	1	3	2	1	3	1	2	1	2	2	2	2	2	2	19	3	4	1
194037326001	1	2	3	2	1	3	1	1	1	2	2	1	2	1	2	19	3	4	1
194037326002	2	2	3	2	1	3	2	2	1	2	2	1	2	1	2	19	1	4	1
194037328001	2	4	3	1	2	1	1	2	2	1	2	1	2	1	2	19	3	4	1
194037324001	1	1	3	2	1	3	2	2	1	2	2	2	2	2	2	19	1	4	1
194037324002	2	2	3	2	1	3	1	2	2	2	2	2	2	2	2	19	3	4	1
194037332001	1	1	3	2	1	3	2	1	1	2	2	2	2	2	2	19	3	4	1
194037332002	2	1	3	3	1	3	1	2	1	2	2	2	2	2	2	19	1	4	1
194037336001	1	5	3	3	1	3	2	2	1	2	2	2	2	2	2	19	3	4	1
194037336002	2	5	3	1	1	2	2	2	1	2	2	2	2	2	2	19	3	4	1
194037338001	1	4	2	2	1	3	2	1	2	2	1	2	2	2	2	19	2	4	1
194037334001	1	2	3	2	1	4	2	1	1	2	2	2	2	2	2	19	3	4	1
194037334002	2	3	3	2	1	3	1	2	1	2	2	2	2	2	2	19	3	4	1
194037318002	1	1	3	3	1	2	1	2	1	1	2	1	2	1	2	19	2	4	1
194037318001	2	1	3	4	1	1	2	2	1	2	2	1	2	1	2	19	1	4	1
064028307001	2	1	2	4	2	3	2	2	1	2	2	2	2	2	2	06	1	1	1
064028315002	1	3	1	4	1	3	1	1	1	2	2	2	2	2	2	06	3	1	1
064028315001	2	3	1	4	1	4	2	2	1	2	2	2	2	2	2	06	3	1	1
064028314002	2	3	1	4	1	3	2	1	1	2	2	2	2	2	2	06	1	1	1
064028314001	1	3	1	4	1	1	1	2	1	2	2	2	2	2	2	06	2	1	1
064028310001	1	5	1	1	2	3	1	2	2	2	2	2	2	2	2	06	3	1	1
064028308001	2	2	1	3	2	3	2	2	2	2	2	1	2	1	2	06	3	1	1
064028301001	2	5	1	1	2	2	2	2	1	2	2	2	2	2	2	06	2	1	1
064028106001	2	5	1	1	2	2	2	2	1	2	2	2	2	2	2	06	2	1	1
064028105002	1	5	1	4	1	3	2	2	1	2	2	2	2	2	2	06	2	1	1
064028101002	2	4	1	4	1	4	2	2	1	2	2	2	2	2	2	06	3	1	1
064028101001	1	4	1	2	1	1	2	1	1	2	2	2	2	2	2	06	3	1	1
064028102001	2	4	1	2	2	3	2	2	1	2	2	2	2	2	2	06	2	1	1
064028110003	1	3	1	3	1	3	2	2	1	2	2	2	2	2	2	06	3	1	1
064028110002	2	2	1	2	1	5	2	1	1	2	2	2	2	2	2	06	3	1	1
064028103002	1	1	1	4	1	3	1	1	1	2	2	2	2	2	2	06	2	1	1
064028125001	2	5	1	1	2	3	2	1	1	2	2	2	2	2	2	06	3	1	1
064028112002	2	3	2	3	1	3	2	2	1	2	2	2	2	2	2	06	3	1	1
064028114002	1	2	1	4	1	3	2	1	1	2	2	2	2	2	2	06	3	1	1
064028114001	2	2	1	3	1	3	2	2	1	2	2	2	2	2	2	06	1	1	1
064028119002	2	4	1	4	1	3	2	1	1	2	2	2	2	2	2	06	2	1	1
064028208002	2	1	1	4	1	3	1	2	1	1	2	2	2	2	2	06	3	1	1
064028208001	1	1	1	2	1	3	1	2	1	1	2	1	1	1	2	06	1	1	1
064028212002	2	1	1	4	1	3	2	2	1	2	2	2	2	2	2	06	2	1	1
064028217001	2	1	1	3	1	3	2	2	1	2	2	2	2	2	2	06	1	1	1
064028217002	1	1	1	3	1	3	1	1	1	1	2	2	2	2	2	06	3	1	1
064028205001	1	5	1	2	2	2	2	2	1	2	2	2	2	2	2	06	3	1	1
064028203002	1	1	1	4	1	5	1	2	1	2	2	2	2	2	2	06	3	1	1
064028210001	1	1	1	4	2	4	1	2	1	2	2	2	2	2	2	06	3	1	1
064028206001	2	1	1	3	2	3	2	2	1	2	2	2	2	2	2	06	1	1	1
064028216001	2	2	1	4	2	3	2	1	1	2	2	2	2	2	2	06	1	1	1
064028209001	2	5	1	2	2	3	2	2	1	2	2	2	2	2	2	06	3	1	1
064028219002	2	1	1	3	1	3	2	2	1	2	2	2	2	2	2	06	2	1	1
064028211001	2	2	1	3	2	3	2	2	2	2	2	2	2	2	2	06	2	1	1
064033321001	1	1	3	3	1	3	1	1	1	1	2	2	2	2	2	06	3	1	1
064033321002	2	1	3	1	1	4	2	2	1	2	2	2	2	2	2	06	1	1	1
064033327001	1	2	3	2	1	3	2	1	1	2	2	2	2	2	2	06	3	1	1
064033327002	2	2	3	1	1	4	2	2	1	2	2	2	2	2	2	06	3	1	1
064033322001	1	2	3	1	1	3	2	1	1	1	2	2	2	2	2	06	3	1	1
064033322002	2	2	3	1	1	4	2	2	1	2	2	2	2	2	2	06	3	1	1
064033330002	1	1	3	3	1	3	1	1	1	1	2	2	2	2	2	06	3	1	1
064033330001	2	1	3	3	1	3	2	2	1	2	2	2	2	2	2	06	3	1	1
064033324001	2	2	3	2	2	4	2	2	1	2	2	2	2	2	2	06	3	1	1
064033306002	1	1	3	4	1	3	1	1	1	1	2	2	2	2	2	06	1	1	1
064033306001	2	1	3	2	1	3	2	2	1	2	2	2	2	2	2	06	3	1	1
064033301002	1	2	3	2	1	2	1	2	1	2	2	2	2	2	2	06	3	1	1
064033301001	2	3	3	2	1	3	2	2	1	2	2	2	2	2	2	06	3	1	1
064033342002	1	4	3	3	1	2	1	1	1	2	2	2	2	2	2	06	2	1	1
064033342001	2	4	3	2	1	4	2	2	2	2	2	2	2	2	2	06	3	1	1
064033331002	1	1	3	2	1	4	2	2	1	2	2	2	2	2	2	06	3	1	1
064033331001	2	1	3	4	1	3	2	2	1	2	2	2	2	2	2	06	1	1	1
064033303001	2	4	3	1	2	4	2	2	2	2	2	2	2	2	2	06	2	1	1
064033336001	2	3	3	2	2	3	2	2	2	2	2	2	2	2	2	06	1	1	1
064033304002	1	2	3	3	1	2	1	1	1	1	2	2	2	2	2	06	1	1	1
064033304001	2	2	3	2	1	1	2	2	1	2	2	2	2	2	2	06	2	1	1
064033343001	2	1	3	2	1	3	2	1	1	2	2	2	2	2	2	06	3	1	1
064033343002	1	2	3	2	1	4	1	1	1	2	2	2	2	2	2	06	3	1	1
064033326001	1	3	3	2	1	3	1	2	1	2	2	2	2	2	2	06	3	1	1
064033326002	2	3	3	2	1	5	2	2	2	2	2	2	2	2	2	06	3	1	1
064033320001	2	4	3	1	2	5	2	2	2	2	2	2	2	2	2	06	3	1	1
064033308001	2	5	3	1	2	4	2	2	1	2	2	2	2	2	2	06	3	1	1
064033334001	2	3	3	1	2	5	2	2	2	2	2	2	2	2	2	06	3	1	1
064033319002	1	3	3	4	1	2	2	1	1	2	2	2	2	2	2	06	1	1	1
064033319001	2	3	3	2	1	4	2	2	1	2	2	2	2	2	2	06	3	1	1
064033314002	1	1	3	2	1	2	2	2	1	2	2	2	2	2	2	06	2	1	1
064033317001	1	4	3	3	2	3	2	1	1	1	2	2	2	2	2	06	1	1	1
064033302002	2	5	3	1	1	3	2	2	1	2	2	2	2	2	2	06	3	1	1
064033309001	1	1	3	4	1	5	2	1	1	1	2	2	2	2	2	06	3	1	1
064033309002	2	1	3	2	1	3	2	2	1	2	2	2	2	2	2	06	1	1	1
064033329002	1	2	3	2	2	3	1	2	1	2	2	2	2	2	2	06	3	1	1
064033312001	1	4	3	1	1	3	1	1	1	2	2	2	2	2	2	06	1	1	1
064033312002	2	2	3	2	1	3	2	1	1	2	2	2	2	2	2	06	3	1	1
064033311001	2	1	3	4	1	1	2	2	1	2	2	2	2	2	2	06	3	1	1
064033221001	1	3	3	2	1	4	2	2	1	2	2	2	2	2	2	06	2	1	1
064033221002	2	3	3	2	1	5	2	2	1	2	2	2	2	2	2	06	3	1	1
064033234001	2	5	3	2	2	4	2	2	2	2	1	2	2	2	2	06	3	1	1
064033223002	1	1	3	4	1	3	2	1	1	2	2	2	2	2	2	06	3	1	1
064033223001	2	1	3	2	1	4	2	2	1	2	2	2	2	2	2	06	3	1	1
064033212001	1	3	3	2	1	3	2	1	1	2	2	2	2	2	2	06	2	1	1
064033212002	2	3	3	2	1	4	2	2	1	2	2	2	2	2	2	06	3	1	1
064033213002	2	1	1	1	1	3	2	2	1	2	2	2	2	2	2	06	3	1	1
064033201002	1	3	3	2	1	3	2	1	1	2	2	2	2	2	2	06	3	1	1
064033201001	2	3	3	2	1	4	2	2	1	2	2	2	2	2	2	06	3	1	1
064033203001	2	3	3	2	2	5	2	2	1	2	2	2	2	2	2	06	3	1	1
064033206001	2	1	1	1	2	1	2	2	1	2	2	2	2	2	2	06	1	1	1
064033226001	1	1	3	4	1	2	1	1	1	2	2	2	2	2	2	06	1	1	1
064033220002	1	1	3	4	1	3	1	2	1	2	2	1	2	1	2	06	1	1	1
064033210002	1	1	3	4	1	3	2	2	1	2	2	2	2	2	2	06	3	1	1
064033228001	1	2	3	3	1	3	2	1	1	2	2	1	2	1	2	06	2	1	1
064033228002	2	1	3	1	1	4	2	2	2	2	2	2	2	2	2	06	3	1	1
064033217001	2	2	3	1	1	3	2	2	1	2	2	2	2	2	2	06	3	1	1
064033224001	1	1	3	4	1	4	2	1	1	2	2	2	2	2	2	06	3	1	1
064033229001	1	5	3	2	1	3	2	2	1	2	2	2	2	2	2	06	2	1	1
064033218001	1	1	3	4	1	3	1	1	1	2	2	2	2	2	2	06	2	1	1
064033218002	2	1	3	1	1	1	2	1	1	2	2	2	2	2	2	06	3	1	1
064033222001	1	2	3	2	1	4	2	1	1	1	2	2	2	2	2	06	3	1	1
064033222002	2	2	3	1	1	5	2	2	1	2	2	2	2	2	2	06	3	1	1
064033204002	1	2	3	2	1	3	2	1	1	2	2	2	2	2	2	06	3	1	1
064033103001	1	5	3	1	2	1	2	2	1	2	2	2	2	2	2	06	1	1	1
064033110001	2	5	3	1	2	2	2	2	1	2	2	2	2	2	2	06	1	1	1
064033108001	1	3	3	2	2	4	1	1	1	1	2	2	2	2	2	06	1	1	1
064033127001	2	1	3	2	1	2	2	2	1	1	2	2	2	2	2	06	2	1	1
064033123002	1	1	3	4	1	3	2	2	1	2	2	2	2	2	2	06	3	1	1
064033123001	2	1	3	3	1	3	2	2	1	2	2	2	2	2	2	06	1	1	1
064033117002	1	1	2	2	1	4	1	1	1	2	2	2	2	2	2	06	2	1	1
064033117001	2	2	2	2	1	1	2	2	1	2	2	2	2	2	2	06	2	1	1
064033116001	1	5	3	2	1	4	2	2	1	2	2	2	2	2	2	06	3	1	1
064033101001	2	2	2	1	2	4	2	2	1	2	2	2	2	2	2	06	3	1	1
064033124001	1	2	3	3	1	2	2	2	1	2	2	2	2	2	2	06	1	1	1
064033124002	2	3	3	2	1	4	2	2	1	2	2	1	2	1	2	06	3	1	1
064033111002	1	1	3	3	1	4	1	1	1	1	2	2	2	2	2	06	3	1	1
064033126002	1	2	3	2	1	5	2	2	1	1	2	1	2	1	2	06	3	1	1
064033126001	2	2	3	1	1	4	2	2	1	2	2	2	2	2	2	06	3	1	1
064033114002	1	3	3	3	1	4	2	2	1	2	2	2	2	2	2	06	3	1	1
064033114001	2	2	1	2	1	3	2	2	1	2	2	2	2	2	2	06	3	1	1
064033113002	2	1	3	1	2	4	2	2	1	2	2	2	2	2	2	06	3	1	1
064033118001	2	3	3	2	2	1	2	2	1	2	2	2	2	2	2	06	2	1	1
064033115001	2	1	3	1	1	3	2	2	1	2	2	2	2	2	2	06	1	1	1
064033104002	2	1	3	1	1	4	2	2	1	2	2	1	2	1	2	06	3	1	1
064033105001	1	1	3	4	1	4	2	2	1	2	2	2	2	2	2	06	3	1	1
064033105002	2	1	3	3	1	3	2	2	1	2	2	2	2	2	2	06	3	1	1
064033107002	1	4	3	4	1	5	2	2	1	2	2	2	2	2	2	06	1	1	1
064033107001	2	3	3	2	1	4	2	2	1	2	2	1	2	1	2	06	3	1	1
060481310001	2	3	3	3	2	3	2	2	1	2	2	1	2	1	2	06	1	1	1
060481301002	1	2	3	2	1	3	2	2	1	2	2	2	2	2	2	06	2	1	1
060481301001	2	2	3	2	1	4	2	2	1	2	2	2	2	2	2	06	3	1	1
060481322002	1	3	3	3	1	4	1	2	1	2	2	2	2	2	2	06	3	1	1
060481322001	2	3	3	2	1	3	2	2	1	2	2	2	2	2	2	06	2	1	1
060481309003	1	4	3	2	1	3	2	2	2	2	2	2	2	2	2	06	3	1	1
060481309002	2	4	3	2	1	3	2	2	1	2	2	2	2	2	2	06	2	1	1
060481307002	1	1	3	2	1	4	2	1	1	2	2	2	2	2	2	06	2	1	1
060481307001	2	1	3	2	1	4	2	2	1	1	2	2	2	2	2	06	3	1	1
060481316001	2	2	3	2	1	4	2	2	1	2	2	1	2	1	2	06	3	1	1
060481321001	1	2	3	2	1	3	1	2	1	2	2	2	2	2	2	06	1	1	1
060481321002	2	1	3	1	1	2	2	2	2	1	2	2	2	2	2	06	1	1	1
060481324002	1	2	3	3	1	3	1	1	1	2	2	2	2	2	2	06	3	1	1
060481324001	2	2	3	2	1	3	2	2	2	2	2	2	2	2	2	06	3	1	1
060481102001	1	2	3	3	1	1	2	2	1	2	2	2	2	2	2	06	2	1	1
060481118001	2	2	3	4	2	4	2	2	1	1	2	2	2	2	2	06	3	1	1
060481109001	2	1	3	2	1	4	2	2	2	2	2	2	2	2	2	06	3	1	1
060481101002	1	2	3	2	1	3	2	2	1	2	2	2	2	2	2	06	3	1	1
060481125002	1	1	3	4	1	4	1	1	1	2	2	2	2	2	2	06	3	1	1
060481125001	2	1	3	2	1	4	2	2	1	1	1	2	2	2	2	06	2	1	1
060481107002	2	2	3	2	1	4	2	1	1	2	2	2	2	2	2	06	3	1	1
060481114002	1	4	3	2	1	5	2	2	2	2	2	2	2	2	2	06	3	1	1
060481114001	2	4	3	3	1	4	2	2	1	2	2	2	2	2	2	06	3	1	1
060481104002	1	3	3	2	1	4	2	1	1	2	2	2	2	2	2	06	3	1	1
060481104001	2	1	3	3	1	3	2	2	1	2	2	2	2	2	2	06	3	1	1
060481108002	1	2	3	3	1	1	1	1	1	1	2	2	2	2	2	06	1	1	1
060481108001	2	1	3	2	1	3	2	2	1	1	2	2	2	2	2	06	2	1	1
060481123001	2	4	3	2	2	3	2	2	1	2	2	2	2	2	2	06	3	1	1
060481112002	2	2	3	1	1	3	2	2	1	2	2	2	2	2	2	06	3	1	1
060481133002	1	3	3	2	1	3	2	1	1	1	2	2	2	2	2	06	3	1	1
060481133001	2	3	3	2	1	4	2	2	1	2	2	2	2	2	2	06	3	1	1
060481122001	2	1	3	3	1	1	2	2	1	2	2	2	2	2	2	06	3	1	1
060481119002	2	1	3	1	1	3	2	2	1	2	2	2	2	2	2	06	3	1	1
060481130001	2	3	3	2	2	4	2	2	1	2	2	2	2	2	2	06	3	1	1
060481106001	1	2	3	2	1	3	1	2	1	1	2	2	2	2	2	06	1	1	1
060481106002	2	2	3	2	1	4	2	2	1	2	2	2	2	2	2	06	1	1	1
060481117001	1	1	3	3	1	4	2	2	1	2	2	2	2	2	2	06	2	1	1
060481117002	2	1	3	1	1	3	2	2	1	2	2	2	2	2	2	06	3	1	1
060481129001	2	3	3	2	2	5	2	2	1	2	2	2	2	2	2	06	3	1	1
060481121001	1	3	3	3	2	4	2	2	1	2	2	2	2	2	2	06	2	1	1
060481126002	1	1	3	4	1	3	1	2	1	1	2	2	2	2	2	06	1	1	1
060481126001	2	1	3	4	1	3	2	2	1	2	2	2	2	2	2	06	3	1	1
060481105001	2	2	3	1	2	3	2	2	1	2	2	2	2	2	2	06	2	1	1
060481131001	2	1	3	1	1	3	2	2	1	2	1	2	2	2	2	06	1	1	1
060481115001	2	1	3	3	2	3	2	2	1	2	2	2	2	2	2	06	3	1	1
060481208002	2	2	3	2	1	4	2	2	1	2	2	2	2	2	2	06	3	1	1
060481230002	2	2	3	2	1	3	2	2	1	1	2	2	2	2	2	06	3	1	1
060481219002	2	1	3	2	1	4	2	2	2	2	2	2	2	2	2	06	2	1	1
060481238002	2	4	3	1	1	4	2	2	2	2	2	2	2	2	2	06	1	1	1
060481223002	1	1	3	3	1	2	1	1	1	1	2	2	2	2	2	06	3	1	1
060481223001	2	1	3	2	1	3	2	2	1	1	2	2	2	2	2	06	3	1	1
060481217002	1	3	3	2	1	4	2	1	1	2	2	2	2	2	2	06	3	1	1
060481217001	2	1	3	1	1	3	2	2	2	1	2	2	2	2	2	06	2	1	1
060481212002	1	2	3	3	1	3	2	1	1	2	2	2	2	2	2	06	3	1	1
060481212001	2	3	3	3	1	3	2	2	1	2	2	2	2	2	2	06	2	1	1
060481234001	1	4	3	4	1	4	2	2	1	2	2	2	2	2	2	06	3	1	1
060481205002	1	1	3	2	1	4	2	2	1	2	2	2	2	2	2	06	3	1	1
060481224001	1	1	3	4	1	3	2	1	1	1	2	2	2	2	2	06	3	1	1
060481207002	2	1	3	2	1	2	2	2	1	1	2	2	2	2	2	06	3	1	1
060481222002	1	2	3	2	1	3	2	1	1	2	2	1	2	1	2	06	3	1	1
060481222001	2	2	3	2	1	4	2	2	1	2	2	1	2	1	2	06	3	1	1
060481231002	2	1	3	3	1	3	2	1	1	1	2	2	2	2	2	06	2	1	1
060481211001	2	1	3	1	1	3	2	1	1	1	2	2	2	2	2	06	2	1	1
060481213001	2	5	3	2	2	3	2	2	1	2	2	2	2	2	2	06	1	1	1
060481203001	1	2	3	4	1	5	1	1	1	1	2	2	2	2	2	06	3	1	1
060481203002	2	2	3	2	1	3	2	2	1	2	2	2	2	2	2	06	3	1	1
060481201001	1	2	3	2	1	4	2	2	1	2	2	1	2	1	2	06	3	1	1
060481201002	2	2	3	3	1	5	2	2	2	2	2	1	2	1	2	06	3	1	1
060481232002	2	1	3	4	1	3	2	2	1	2	2	2	2	2	2	06	3	1	1
060481209001	2	2	3	1	2	1	2	2	1	1	2	2	2	2	2	06	1	1	1
060481233002	1	3	3	2	1	3	2	2	1	2	2	2	2	2	2	06	1	1	1
060481233001	2	3	3	3	1	1	2	2	1	2	2	2	2	2	2	06	1	1	1
060481237002	2	1	3	3	1	3	2	2	1	2	2	2	2	2	2	06	3	1	1
060481235002	2	1	3	2	1	1	2	2	1	1	2	2	2	2	2	06	3	1	1
060481235001	1	1	3	4	1	4	1	1	1	2	2	2	2	2	2	06	3	1	1
060481202001	1	1	3	2	1	3	1	2	1	1	2	2	2	2	2	06	1	1	1
060481202002	2	1	3	1	1	3	2	2	2	1	1	2	2	2	2	06	1	1	1
060481214001	1	2	3	2	2	5	1	1	1	2	2	2	2	2	2	06	3	1	1
060481206002	1	1	3	3	1	1	1	1	1	1	2	2	2	2	2	06	2	1	1
060481206001	2	1	3	1	1	3	2	2	1	1	2	1	2	1	2	06	3	1	1
060481225001	1	2	3	2	1	3	2	2	1	2	2	2	2	2	2	06	3	1	1
060481225002	2	2	3	2	1	3	2	1	1	2	2	2	2	2	2	06	1	1	1
060481229002	1	3	3	3	1	3	2	1	1	2	2	1	2	1	2	06	1	1	1
060481229001	2	3	3	2	1	4	2	1	1	2	2	1	2	1	2	06	2	1	1
060481215001	1	1	3	3	1	4	2	2	1	2	2	2	2	2	2	06	3	1	1
060481204002	1	5	3	2	1	3	1	2	1	2	2	2	2	2	2	06	3	1	1
060481204001	2	3	3	1	1	3	2	2	2	2	2	2	2	2	2	06	2	1	1
060440116001	2	3	3	1	2	1	2	2	2	2	2	2	2	2	2	06	3	1	1
060440109001	2	1	3	1	1	5	2	2	2	2	2	2	2	2	2	06	3	1	1
060440109002	1	1	3	1	1	3	1	1	1	2	2	2	2	2	2	06	2	1	1
060440106002	1	2	3	4	1	2	2	1	2	1	2	2	2	2	2	06	2	1	1
060440106001	2	2	3	2	1	3	2	1	1	2	2	2	2	2	2	06	3	1	1
060440102001	1	5	3	2	1	1	1	1	1	2	2	2	2	2	2	06	1	1	1
060440102002	2	5	3	1	1	3	2	2	2	2	2	2	2	2	2	06	1	1	1
060440117001	2	3	3	2	2	3	2	2	1	2	2	2	2	2	2	06	3	1	1
060440110001	1	1	3	4	1	3	2	1	1	2	2	2	2	2	2	06	3	1	1
060440110002	2	1	3	1	1	4	2	2	2	2	2	2	2	2	2	06	3	1	1
060440105002	1	1	1	3	1	2	2	1	1	2	2	2	2	2	2	06	3	1	1
060440105003	2	1	1	1	1	5	2	2	2	2	2	2	2	2	2	06	3	1	1
060440133001	2	2	3	2	2	5	2	2	1	2	2	2	2	2	2	06	3	1	1
060440108001	1	1	3	3	1	5	1	2	1	2	2	2	2	2	2	06	3	1	1
060440134001	2	4	3	1	1	2	2	2	2	1	2	2	2	2	2	06	3	1	1
060440138001	1	2	3	2	2	4	1	2	1	2	1	2	2	2	2	06	1	1	1
060440118001	1	1	1	2	2	4	1	1	1	1	2	2	2	2	2	06	3	1	1
060440122002	2	3	3	2	1	2	2	2	1	2	2	2	2	2	2	06	1	1	1
060440114002	2	1	3	3	1	3	2	2	1	2	2	2	2	2	2	06	1	1	1
060440128001	1	2	3	3	1	4	2	1	1	2	2	2	2	2	2	06	3	1	1
060440128002	2	1	3	3	1	4	2	2	1	2	2	2	2	2	2	06	2	1	1
060440111002	2	2	3	2	1	5	2	2	1	2	2	2	2	2	2	06	3	1	1
060440125002	1	3	3	2	1	4	2	1	2	2	2	2	2	2	2	06	3	1	1
060440125001	2	3	3	2	1	5	2	2	2	2	2	2	2	2	2	06	3	1	1
060440119002	1	1	3	1	1	3	1	1	1	2	2	2	2	2	2	06	2	1	1
060440103001	2	2	3	2	1	3	2	2	2	2	2	2	2	2	2	06	3	1	1
060440101001	2	1	3	2	2	4	2	2	1	2	2	2	2	2	2	06	3	1	1
060440219001	1	1	3	3	1	2	1	1	1	2	2	1	2	2	1	06	2	1	1
060440219002	2	2	3	2	1	4	2	2	1	2	2	2	2	2	2	06	3	1	1
060440209001	2	1	3	1	1	3	2	2	1	2	2	2	2	2	2	06	1	1	1
060440221001	2	1	3	2	1	3	2	2	1	2	2	2	2	2	2	06	3	1	1
060440201001	1	2	3	2	1	4	2	1	1	2	2	2	2	2	2	06	2	1	1
060440201002	2	1	3	2	1	5	2	1	1	2	2	2	2	2	2	06	3	1	1
060440227001	2	1	3	2	2	3	2	2	1	2	2	2	2	2	2	06	1	1	1
060440205002	1	3	3	2	1	4	2	1	2	2	2	1	2	1	2	06	3	1	1
060440205001	2	3	3	2	1	4	2	1	1	2	2	2	2	2	2	06	3	1	1
060440222001	1	3	3	2	2	3	1	1	2	2	2	2	2	2	2	06	3	1	1
060440215001	1	1	3	2	1	1	1	2	1	2	2	2	2	2	2	06	1	1	1
060440215002	2	2	3	2	1	3	2	2	1	2	2	2	2	2	2	06	3	1	1
060440220001	1	1	3	4	1	5	2	1	1	2	2	2	2	2	2	06	2	1	1
060440220002	2	1	3	4	1	3	2	2	1	2	2	2	2	2	2	06	2	1	1
060440211001	2	5	3	1	2	3	2	2	1	2	2	2	2	2	2	06	2	1	1
060440207002	1	1	3	3	1	3	1	1	1	2	2	2	2	2	2	06	2	1	1
060440207001	2	1	3	3	1	3	2	2	1	2	2	1	2	1	2	06	3	1	1
060440218002	2	4	3	1	2	4	2	2	1	2	2	2	2	2	2	06	3	1	1
060440223002	1	2	3	2	1	4	1	2	1	2	2	2	2	2	2	06	1	1	1
060440223001	2	3	3	2	1	4	2	2	2	2	2	2	2	2	2	06	1	1	1
060440202002	2	1	3	3	1	4	2	1	1	2	2	2	2	2	2	06	1	1	1
060440203002	1	2	3	2	1	5	2	2	2	2	2	2	2	2	2	06	3	1	1
060440203001	2	2	3	1	1	4	2	2	1	2	2	2	2	2	2	06	3	1	1
060440317001	1	2	2	4	2	4	1	1	2	2	2	2	2	2	2	06	3	1	1
060440306003	1	1	3	3	1	3	1	1	1	2	2	2	2	2	2	06	1	1	1
060440306002	2	1	3	3	1	3	2	2	2	2	2	2	2	2	2	06	2	1	1
060440302002	1	1	3	4	1	4	2	1	2	2	2	1	2	1	2	06	3	1	1
060440316001	1	1	3	2	1	3	1	1	1	2	2	2	2	2	2	06	1	1	1
060440316002	2	1	3	2	1	4	2	1	1	2	2	2	2	2	2	06	2	1	1
060440309002	1	1	3	4	1	4	1	1	1	2	2	2	2	2	2	06	2	1	1
060440309001	2	2	3	2	1	4	2	2	1	2	2	2	2	2	2	06	3	1	1
060440305001	2	4	3	2	2	3	2	2	1	2	2	2	2	2	2	06	1	1	1
060440310001	2	4	3	1	2	2	2	2	2	2	1	1	2	1	2	06	3	1	1
060440328001	1	2	3	2	2	5	1	2	1	2	2	1	2	1	2	06	2	1	1
060440320001	2	1	3	2	2	4	2	2	2	2	2	2	2	2	2	06	2	1	1
060440303001	1	1	1	4	2	4	1	2	1	1	2	2	2	2	2	06	3	1	1
060440318002	2	2	3	2	1	3	2	2	1	2	2	2	2	2	2	06	3	1	1
060440318001	1	4	3	3	1	3	2	2	1	2	2	2	2	2	2	06	3	1	1
060440314001	1	2	3	2	1	4	1	2	1	2	2	1	2	1	2	06	1	1	1
060440325001	1	3	3	2	1	1	2	1	2	2	2	2	2	2	2	06	1	1	1
060440325002	2	3	3	2	1	4	2	2	1	2	2	2	2	2	2	06	3	1	1
060440327001	1	3	3	2	1	5	2	2	1	2	2	1	2	1	2	06	3	1	1
060440327002	2	2	3	3	1	5	2	1	1	2	2	2	2	2	2	06	3	1	1
060440326001	1	4	3	2	2	5	2	2	1	2	2	1	2	1	2	06	3	1	1
060440330002	1	2	3	4	1	2	1	1	1	2	2	2	2	2	2	06	3	1	1
060440330001	2	2	3	2	1	3	2	2	1	2	2	2	2	2	2	06	3	1	1
060440308001	2	4	3	2	1	3	2	2	1	2	2	2	2	2	2	06	1	1	1
060440319002	1	3	3	2	2	4	1	1	1	2	2	1	2	1	2	06	3	1	1
060440321001	1	2	3	4	1	2	1	1	2	2	2	2	2	2	2	06	1	1	1
060440321002	2	2	3	2	1	3	2	2	1	2	2	2	2	2	2	06	2	1	1
065546320002	1	3	3	2	1	3	2	1	1	1	2	2	2	2	2	06	1	1	1
065546320001	2	3	3	2	1	5	2	2	1	2	2	2	2	2	2	06	3	1	1
065546317002	2	4	3	1	2	5	2	2	2	2	2	2	2	2	2	06	3	1	1
065546314001	1	2	3	1	2	4	1	2	2	2	2	2	2	2	2	06	3	1	1
065546311001	1	5	3	1	2	3	2	1	2	2	2	2	2	2	2	06	3	1	1
065546321002	1	1	3	4	1	3	1	2	1	1	2	1	2	1	2	06	1	1	1
065546321001	2	1	3	1	1	5	2	2	1	2	1	2	2	2	2	06	3	1	1
065546319001	1	2	3	2	1	1	2	1	1	1	2	2	2	2	2	06	3	1	1
065546319002	2	1	3	1	1	4	2	2	1	2	2	1	2	1	2	06	3	1	1
065546323002	1	1	3	2	1	4	1	1	1	2	2	2	2	2	2	06	2	1	1
065546323001	2	1	3	2	1	3	2	2	1	2	2	2	2	2	2	06	1	1	1
065546326001	1	2	3	1	1	5	1	2	1	2	2	2	2	2	2	06	1	1	1
065546326002	2	2	3	2	1	3	2	2	1	2	2	2	2	2	2	06	2	1	1
065546330002	1	5	3	2	2	3	2	2	1	1	2	2	2	2	2	06	2	1	1
065546307002	1	3	3	2	1	4	1	1	1	2	2	1	2	1	2	06	3	1	1
065546307001	2	3	3	3	1	4	2	2	1	2	2	2	2	2	2	06	3	1	1
065546327001	1	4	3	2	2	4	1	2	1	2	2	2	2	2	2	06	1	1	1
065546318002	1	2	3	1	1	3	1	1	1	2	2	2	2	2	2	06	3	1	1
065546318001	2	1	3	2	1	3	2	1	1	2	2	2	2	2	2	06	3	1	1
065546310002	1	4	1	4	1	2	1	2	1	1	2	1	2	1	2	06	3	1	1
065546310001	2	4	1	2	1	3	2	2	1	2	2	2	2	2	2	06	3	1	1
065546316001	2	3	3	2	2	4	2	2	2	2	2	2	2	2	2	06	3	1	1
065546302002	1	1	3	2	1	3	1	1	1	1	2	2	2	2	2	06	1	1	1
065546306002	1	1	3	2	1	4	1	2	1	2	2	2	2	2	2	06	3	1	1
065546306001	2	1	3	2	1	3	2	2	1	2	2	2	2	2	2	06	2	1	1
065546328002	1	1	3	2	1	3	2	1	1	2	2	2	2	2	2	06	2	1	1
065546122002	1	3	3	2	1	5	2	1	1	2	2	2	2	2	2	06	3	1	1
065546122001	2	1	3	2	1	3	2	2	1	2	2	2	2	2	2	06	2	1	1
065546121001	1	2	3	2	2	3	1	2	1	2	2	2	2	2	2	06	1	1	1
065546128001	1	1	3	4	1	1	2	2	1	2	2	2	2	2	2	06	1	1	1
065546115001	1	2	3	2	1	1	1	1	1	2	2	2	2	2	2	06	1	1	1
065546115002	2	2	3	2	1	1	1	1	1	2	2	2	2	2	2	06	1	1	1
065546114001	1	2	3	2	1	4	2	1	1	2	2	2	2	2	2	06	3	1	1
065546114002	2	2	3	1	1	4	2	1	1	2	2	2	2	2	2	06	3	1	1
065546111002	1	1	3	3	1	3	1	1	1	1	2	2	2	2	2	06	1	1	1
065546112001	1	3	3	2	1	3	1	2	1	1	2	2	2	2	2	06	3	1	1
065546112002	2	2	3	2	1	3	1	2	2	2	2	2	2	2	2	06	3	1	1
065546105001	1	3	3	2	1	4	1	1	1	2	2	2	2	2	2	06	3	1	1
065546105002	2	3	3	2	1	3	2	2	1	2	2	2	2	2	2	06	2	1	1
065546123001	1	2	1	2	1	3	2	1	1	2	2	1	2	1	2	06	3	1	1
065546118001	2	1	3	1	1	4	2	1	1	2	2	2	2	2	2	06	1	1	1
065546118003	1	1	3	1	1	3	2	1	1	2	2	2	2	2	2	06	1	1	1
065546108001	2	2	3	2	2	4	2	2	1	2	2	2	2	2	2	06	3	1	1
065546103001	2	1	3	2	1	1	2	1	2	2	2	2	2	2	2	06	2	1	1
065546116002	1	4	3	2	1	1	2	1	1	2	2	1	2	1	2	06	3	1	1
065546116001	2	3	3	2	1	4	2	2	1	2	2	1	2	1	2	06	3	1	1
065546205002	1	5	3	2	2	5	1	2	2	2	2	2	2	2	2	06	3	1	1
065546208001	1	3	3	2	1	4	1	1	1	1	2	1	2	1	2	06	3	1	1
065546208002	2	2	3	1	1	5	2	1	1	2	2	2	2	2	2	06	3	1	1
065546214002	1	1	3	2	1	3	1	1	1	1	2	2	2	2	2	06	1	1	1
065546214001	2	1	3	1	1	4	2	2	1	2	2	2	2	2	2	06	3	1	1
065546217002	1	1	3	2	1	3	1	1	1	2	2	2	2	2	2	06	1	1	1
065546217001	2	1	3	2	1	4	2	1	1	2	2	2	2	2	2	06	3	1	1
065546215002	2	2	3	2	1	4	2	2	1	2	2	1	2	1	2	06	2	1	1
065546215001	1	1	3	2	1	3	1	1	1	2	2	2	2	2	2	06	2	1	1
065546210002	1	2	3	2	1	4	2	1	1	2	2	2	2	2	2	06	3	1	1
065546210001	2	1	3	2	1	4	2	2	1	2	2	2	2	2	2	06	3	1	1
065546211002	1	1	3	3	1	3	1	1	1	2	2	2	2	2	2	06	1	1	1
065546211001	2	1	3	2	1	5	2	2	1	2	2	2	2	2	2	06	3	1	1
065546204002	1	1	3	1	1	5	2	1	1	2	2	2	2	2	2	06	3	1	1
065546209002	1	5	3	2	1	3	2	1	1	2	2	2	2	2	2	06	3	1	1
065546212001	1	1	3	3	1	4	1	1	1	1	2	2	2	2	2	06	2	1	1
065546203002	1	3	3	4	1	3	2	1	1	1	2	2	2	2	2	06	3	1	1
065546203003	2	1	3	2	1	3	2	1	1	2	2	2	2	2	2	06	3	1	1
065546201002	2	2	3	2	2	3	2	2	1	2	2	2	2	2	2	06	3	1	1
065546224002	1	5	3	1	1	5	2	2	1	2	2	2	2	2	2	06	2	1	1
065546224001	2	4	3	2	1	3	2	2	2	2	2	2	2	2	2	06	3	1	1
065546220001	1	1	3	4	1	5	2	2	1	2	2	1	2	1	2	06	3	1	1
065546220002	2	1	3	1	1	5	2	2	1	2	2	2	2	2	2	06	3	1	1
065546221002	1	1	3	3	1	3	1	2	2	2	2	2	2	2	2	06	3	1	1
065546221001	2	1	3	1	1	4	2	2	1	2	2	2	2	2	2	06	3	1	1
065546218002	1	2	3	2	1	3	1	1	1	2	2	2	2	2	2	06	3	1	1
065546218001	2	2	3	1	1	1	2	2	1	2	2	2	2	2	2	06	2	1	1
065546213002	2	1	3	2	1	4	2	2	1	2	2	2	2	2	2	06	3	1	1
065546207001	1	1	3	2	2	5	2	1	1	2	2	2	2	2	2	06	3	1	1
064604213001	1	4	1	2	1	2	2	2	1	2	2	2	2	2	2	06	1	1	1
064604213002	2	4	1	2	1	1	2	2	1	2	2	1	2	1	2	06	3	1	1
064604203002	1	5	1	4	1	2	1	1	1	2	2	2	2	2	2	06	3	1	1
064604214002	2	1	1	4	2	3	2	1	1	2	2	2	2	2	2	06	1	1	1
064604218001	1	1	1	3	1	2	2	1	1	1	2	2	2	2	2	06	3	1	1
064604201002	1	1	1	3	1	4	2	2	1	2	2	2	2	2	2	06	3	1	1
064604217002	1	2	2	4	1	4	2	2	1	2	2	2	2	2	2	06	3	1	1
064604217001	2	1	2	2	1	4	2	2	1	2	2	2	2	2	2	06	3	1	1
064604310001	1	1	1	4	1	3	2	1	1	1	2	1	2	1	2	06	3	1	1
064604310002	2	1	1	4	1	4	2	2	1	2	2	1	2	1	2	06	3	1	1
064604305001	2	5	1	2	2	3	2	2	2	2	2	2	2	2	2	06	3	1	1
064604311002	1	1	1	2	1	3	1	1	1	2	2	1	2	1	2	06	3	1	1
064604311001	2	1	2	2	1	3	2	2	1	2	2	1	2	1	2	06	3	1	1
064604306001	1	1	1	2	1	2	2	2	1	2	2	2	2	2	2	06	1	1	1
064604318002	1	5	1	4	1	3	2	2	1	2	2	1	2	1	2	06	3	1	1
064604318001	2	4	1	3	1	4	2	2	1	2	2	2	2	2	2	06	3	1	1
064604315001	2	4	1	3	1	3	2	2	1	2	2	1	2	1	2	06	2	1	1
064604317002	2	2	1	3	1	3	2	2	1	2	2	2	2	2	2	06	3	1	1
064604317001	1	2	1	3	1	5	2	2	1	2	2	2	2	2	2	06	3	1	1
064604307002	1	5	1	3	1	3	2	2	1	2	2	2	2	2	2	06	2	1	1
064604316001	1	1	1	3	2	4	2	2	1	2	2	2	2	2	2	06	3	1	1
064604108001	2	3	1	2	2	3	2	2	1	2	2	2	2	2	2	06	3	1	1
064604121001	1	4	1	2	2	3	2	1	1	2	2	2	2	2	2	06	3	1	1
064604132001	1	2	2	3	1	3	2	2	1	2	2	2	2	2	2	06	2	1	1
064604132002	2	1	2	3	1	2	2	2	1	1	2	2	2	2	2	06	1	1	1
064604105001	1	2	1	4	1	3	1	1	1	1	2	1	2	1	2	06	3	1	1
064604105002	2	2	1	2	1	3	2	2	1	2	2	1	2	1	2	06	3	1	1
064604114001	2	2	1	2	2	3	2	2	1	2	2	2	2	2	2	06	2	1	1
064604101001	1	3	1	2	1	3	1	2	1	2	2	2	2	2	2	06	3	1	1
064604101002	2	1	1	1	1	1	2	2	1	2	2	2	2	2	2	06	2	1	1
064604109001	2	1	2	2	1	3	2	2	2	2	2	2	2	2	2	06	3	1	1
064604110002	1	5	2	2	1	3	2	2	1	2	2	2	2	2	2	06	3	1	1
064604110001	2	4	2	1	1	3	2	2	2	2	2	2	2	2	2	06	3	1	1
064604102002	1	1	1	3	1	3	1	1	1	2	2	2	2	2	2	06	3	1	1
064604102001	2	1	1	4	1	4	2	2	1	2	2	2	2	2	2	06	3	1	1
064604125001	1	2	1	3	1	1	2	1	1	2	2	2	2	2	2	06	2	1	1
064604125002	2	1	1	3	1	3	1	2	1	2	2	2	2	2	2	06	3	1	1
064604120001	2	2	1	2	2	3	2	2	1	2	2	1	2	1	2	06	2	1	1
064604124001	1	2	2	2	1	1	1	1	1	2	2	1	2	1	2	06	2	1	1
064604118001	2	4	1	3	2	3	2	2	1	2	1	2	2	2	2	06	2	1	1
064604116001	1	1	2	2	1	1	2	2	1	2	2	1	2	1	2	06	3	1	1
064604116002	2	1	2	2	1	2	2	2	1	2	2	2	2	2	2	06	3	1	1
064604111001	1	3	2	3	1	1	1	2	1	2	2	2	2	2	2	06	1	1	1
064604111002	2	3	2	2	1	5	2	2	2	2	2	1	2	1	2	06	3	1	1
064604115002	1	3	2	2	1	3	1	1	1	2	2	2	2	2	2	06	1	1	1
064604123001	1	1	2	4	1	4	2	2	1	2	2	2	2	2	2	06	2	1	1
064604126002	2	1	2	2	1	4	2	2	1	2	2	2	2	2	2	06	3	1	1
064604126001	1	1	1	2	1	3	1	2	1	1	2	2	2	2	2	06	2	1	1
064604117002	2	2	1	1	1	4	2	2	2	2	2	2	2	2	2	06	3	1	1
064604117001	1	3	2	2	1	3	2	2	1	2	2	2	2	2	2	06	3	1	1
064604127002	1	3	2	1	1	3	2	1	1	2	2	2	2	2	2	06	3	1	1
064604127001	2	3	2	1	1	4	2	1	1	2	2	2	2	2	2	06	2	1	1
171159134002	1	1	3	3	1	3	2	2	1	2	2	2	2	2	2	17	3	2	2
171159127002	1	2	3	2	1	2	1	1	1	2	2	2	2	2	2	17	2	2	2
171159127001	2	1	3	1	1	4	2	2	2	2	2	2	2	2	2	17	3	2	2
171159105001	1	4	3	1	1	3	1	2	2	2	2	2	2	2	2	17	3	2	2
171159117001	2	2	1	1	2	3	2	2	1	2	2	2	2	2	2	17	2	2	2
171159114002	1	1	3	2	1	3	1	1	1	2	2	2	2	2	2	17	2	2	2
171159114001	2	1	3	2	1	4	2	2	2	2	2	2	2	2	2	17	1	2	2
171159126002	2	1	3	2	1	5	2	2	1	2	2	2	2	2	2	17	3	2	2
171159110001	2	2	3	2	2	5	2	2	1	2	2	2	2	2	2	17	3	2	2
171159121002	2	4	3	1	2	4	1	2	1	2	1	1	2	1	2	17	1	2	2
171159118002	1	1	3	2	1	4	1	2	1	2	2	2	2	2	2	17	3	2	2
171159125002	1	2	3	2	1	2	2	1	1	2	2	2	2	2	2	17	2	2	2
171159125001	2	1	3	2	1	3	2	2	1	2	2	2	2	2	2	17	1	2	2
171159124002	1	1	3	3	2	3	1	1	1	2	2	1	1	1	2	17	2	2	2
171159111002	1	4	3	2	1	3	2	2	1	2	2	2	2	2	2	17	3	2	2
171159112001	1	1	3	4	2	4	2	2	1	2	2	2	2	2	2	17	2	2	2
171159113001	2	4	3	2	1	3	1	2	2	2	2	2	2	2	2	17	1	2	2
171159116001	2	4	3	2	2	4	2	2	2	2	2	2	2	2	2	17	3	2	2
171159122001	1	2	3	2	1	4	2	2	1	2	2	2	2	2	2	17	2	2	2
171159122002	2	1	3	2	1	4	2	2	1	2	2	2	2	2	2	17	3	2	2
171159133001	1	1	3	2	2	3	2	1	1	2	2	2	2	2	2	17	1	2	2
171159221001	2	3	3	1	2	5	2	2	1	2	2	2	2	2	2	17	3	2	2
171159213001	1	4	3	1	2	3	1	2	1	2	2	1	2	1	2	17	2	2	2
171159203001	1	3	3	3	2	4	2	2	1	2	1	2	2	2	2	17	3	2	2
171159222001	2	2	3	1	2	5	2	2	1	2	2	1	2	1	2	17	3	2	2
171159211001	1	1	3	3	1	2	1	1	1	2	2	2	2	2	2	17	1	2	2
171159218001	2	2	3	1	2	2	2	2	1	2	2	2	2	2	2	17	2	2	2
171159216001	1	2	3	2	1	4	2	2	2	2	2	2	2	2	2	17	2	2	2
171159216002	2	1	3	1	1	5	2	2	1	2	2	2	2	2	2	17	3	2	2
171159224002	1	2	3	3	1	4	2	2	1	2	2	2	2	2	2	17	2	2	2
171159224001	2	4	3	1	1	2	2	2	1	2	2	2	2	2	2	17	1	2	2
171159210001	1	4	3	2	1	3	2	2	1	2	2	2	2	2	2	17	3	2	2
171159210002	2	3	3	1	1	5	2	2	1	2	2	2	2	2	2	17	3	2	2
171159215001	2	1	3	1	1	4	2	2	1	2	2	2	2	2	2	17	1	2	2
171159225002	1	2	3	2	1	2	2	2	1	2	2	2	2	2	2	17	1	2	2
171159225001	2	1	3	2	1	2	2	2	1	2	2	2	2	2	2	17	1	2	2
171159208001	1	2	3	2	1	2	2	2	1	2	2	2	2	2	2	17	3	2	2
171159208002	2	1	3	2	1	3	2	2	1	2	2	2	2	2	2	17	3	2	2
171159204002	1	2	3	3	1	3	1	2	1	1	2	2	2	2	2	17	2	2	2
171159204001	2	1	3	2	1	3	2	2	1	2	2	2	2	2	2	17	1	2	2
171159212002	2	2	3	2	2	3	2	2	1	2	2	2	2	2	2	17	1	2	2
171159206001	1	3	3	2	1	3	1	2	1	2	2	2	2	2	2	17	2	2	2
171159206002	2	3	3	2	1	4	2	2	1	2	2	2	2	2	2	17	3	2	2
171159226001	1	2	3	2	1	3	1	1	1	2	2	1	2	1	2	17	3	2	2
171159226002	2	1	1	2	1	1	2	2	1	2	2	2	2	2	2	17	1	2	2
171159223001	1	3	3	2	1	3	2	1	1	2	2	1	2	1	2	17	2	2	2
171159223002	2	3	3	3	1	3	1	2	1	2	2	2	2	2	2	17	2	2	2
171159311002	2	1	3	2	1	5	2	2	1	2	2	1	2	1	2	17	3	2	2
171159302002	1	2	3	2	1	3	2	2	1	2	2	2	2	2	2	17	1	2	2
171159312002	1	2	1	2	1	3	1	2	1	2	2	2	2	2	2	17	3	2	2
171159312001	2	1	1	1	1	2	2	2	1	2	2	2	2	2	2	17	3	2	2
171159323002	2	4	3	1	1	4	2	2	1	2	2	2	2	2	2	17	2	2	2
171159319002	1	1	3	1	2	4	1	2	1	2	2	2	2	2	2	17	2	2	2
171159318001	2	1	3	1	2	4	2	2	1	2	2	2	2	2	2	17	2	2	2
171159304001	2	3	3	2	2	1	2	2	1	2	2	1	2	1	2	17	3	2	2
171159313002	1	1	3	2	1	4	2	2	1	2	2	2	2	2	2	17	3	2	2
171159313001	2	1	3	2	1	4	2	2	1	2	2	2	2	2	2	17	1	2	2
171159301001	1	1	3	2	2	4	1	2	1	2	1	2	2	2	2	17	3	2	2
171159320001	2	2	3	2	2	3	2	2	1	2	2	2	2	2	2	17	3	2	2
171159310001	2	2	3	2	1	4	2	2	1	2	2	2	2	2	2	17	3	2	2
171159316001	2	2	3	1	1	2	2	2	2	2	2	2	2	2	2	17	3	2	2
171159314001	1	2	3	2	2	4	1	1	1	2	2	2	2	2	2	17	2	2	2
171159303002	1	2	3	1	1	4	1	2	1	2	2	2	2	2	2	17	3	2	2
171159324002	2	4	3	1	2	3	2	2	2	2	2	2	2	2	2	17	3	2	2
175531227002	2	2	3	1	1	4	2	2	1	2	2	2	2	2	2	17	2	2	2
175531227001	1	4	3	3	1	5	2	2	2	2	2	2	2	2	2	17	3	2	2
175531229002	2	1	3	3	1	3	2	2	1	2	2	2	2	2	2	17	1	2	2
175531207002	2	2	3	1	2	3	2	2	1	1	2	2	2	2	2	17	2	2	2
175531222002	2	3	3	2	1	5	2	2	1	2	2	2	2	2	2	17	2	2	2
175531211002	1	2	3	3	1	3	2	2	1	2	2	2	2	2	2	17	1	2	2
175531224001	1	3	3	3	1	2	1	1	1	2	2	1	2	1	2	17	2	2	2
175531224002	2	2	3	2	1	3	2	2	2	2	2	2	2	2	2	17	1	2	2
175531214001	2	1	3	3	1	3	2	2	2	2	2	2	2	2	2	17	3	2	2
175531219002	1	2	2	2	1	4	2	2	1	1	2	1	2	1	2	17	3	2	2
175531219001	2	2	2	2	1	4	2	2	1	2	2	2	2	2	2	17	2	2	2
175531206001	1	5	3	2	2	3	2	2	1	2	2	2	2	2	2	17	1	2	2
175531217001	2	1	3	2	2	3	2	2	1	2	2	2	2	2	2	17	1	2	2
175531221001	2	3	3	2	1	3	2	2	1	2	2	2	2	2	2	17	2	2	2
175531205002	2	2	3	1	2	3	2	2	1	2	2	2	2	2	2	17	2	2	2
175531212001	1	2	3	3	1	3	2	2	1	2	2	2	2	2	2	17	1	2	2
175531212002	2	2	3	3	1	1	2	2	2	2	2	2	2	2	2	17	1	2	2
175531202002	2	1	3	2	1	3	2	2	1	2	2	2	2	2	2	17	1	2	2
175531208002	2	2	3	2	1	4	2	2	2	2	2	2	2	2	2	17	1	2	2
175531128001	1	2	1	3	1	1	1	2	1	1	2	1	2	1	2	17	2	2	2
175531128002	2	2	1	3	1	3	2	2	1	2	2	2	2	2	2	17	3	2	2
175531127001	2	4	3	3	2	4	2	2	2	2	2	2	2	2	2	17	3	2	2
175531113002	2	3	1	3	1	4	2	2	1	2	2	2	2	2	2	17	3	2	2
175531107002	1	2	1	3	1	3	1	1	1	1	2	2	2	2	2	17	3	2	2
175531107001	2	2	3	3	1	4	2	2	1	2	2	2	2	2	2	17	3	2	2
175531118002	1	4	1	2	1	3	2	1	2	2	2	2	2	2	2	17	1	2	2
175531118001	2	4	1	2	1	5	2	2	2	2	2	2	2	2	2	17	1	2	2
175531111002	1	2	2	3	1	2	2	1	1	2	2	2	2	2	2	17	2	2	2
175531117001	1	1	1	4	1	4	1	2	1	2	2	2	2	2	2	17	2	2	2
175531117002	2	1	1	3	1	3	2	2	1	2	2	2	2	2	2	17	1	2	2
175531112002	1	3	1	4	1	3	2	2	1	2	2	2	2	2	2	17	3	2	2
175531112001	2	3	1	3	1	3	2	2	1	2	2	2	2	2	2	17	3	2	2
175531103002	1	4	1	4	1	3	2	1	1	2	2	1	2	1	2	17	2	2	2
175531103001	2	3	1	4	1	2	2	2	1	2	2	1	2	1	2	17	1	2	2
175531104001	1	2	1	4	1	2	2	1	1	2	2	1	2	1	2	17	2	2	2
175531101001	1	2	1	4	1	2	2	1	1	2	2	2	2	2	2	17	3	2	2
175531129002	1	1	1	4	1	3	2	1	1	2	2	1	2	1	2	17	2	2	2
175531129001	2	1	1	2	1	5	2	2	2	2	2	2	2	2	2	17	3	2	2
175531105001	1	1	1	3	1	4	2	1	1	2	2	2	2	2	2	17	3	2	2
175531105002	2	1	1	4	1	2	2	1	1	2	2	2	2	2	2	17	1	2	2
175531120001	1	4	1	4	1	4	2	2	1	2	2	1	2	1	2	17	3	2	2
175531120002	2	4	1	4	1	3	2	2	1	2	2	2	2	2	2	17	2	2	2
175531110002	1	2	1	3	1	3	2	2	1	2	2	1	2	1	2	17	1	2	2
175531110001	2	2	1	3	1	3	2	2	2	2	2	1	2	1	2	17	3	2	2
175531316002	1	1	3	3	1	1	1	2	1	2	2	2	2	2	2	17	1	2	2
175531316001	2	1	3	2	1	2	2	2	1	2	2	2	2	2	2	17	1	2	2
175531319002	1	2	3	2	1	4	2	2	2	2	2	2	2	2	2	17	3	2	2
175531327002	1	3	3	3	1	4	1	2	1	2	2	2	2	2	2	17	3	2	2
175531327001	2	3	3	2	1	5	2	2	2	2	2	1	2	1	2	17	3	2	2
175531326002	1	3	3	2	1	3	2	2	2	2	2	2	2	2	2	17	3	2	2
175531326001	2	2	3	2	1	3	2	2	1	1	2	2	2	2	2	17	3	2	2
175531322001	1	1	3	4	1	3	2	1	1	2	2	2	2	2	2	17	2	2	2
175531322002	2	1	3	3	1	3	2	2	1	1	2	2	2	2	2	17	1	2	2
175531318002	1	4	3	3	1	3	1	1	1	2	2	2	2	2	2	17	3	2	2
175531318001	2	5	3	2	1	4	2	2	1	2	2	1	2	1	2	17	2	2	2
175531308002	1	5	3	4	1	3	2	2	1	2	2	2	2	2	2	17	1	2	2
175531309001	1	2	3	3	1	3	2	2	1	2	2	2	2	2	2	17	3	2	2
175531309002	2	2	2	3	1	3	2	2	1	1	2	2	2	2	2	17	3	2	2
175531328002	1	1	2	4	2	4	1	1	1	2	2	1	2	1	2	17	3	2	2
175531305001	2	2	3	3	2	3	2	2	1	2	2	2	2	2	2	17	3	2	2
175531303001	1	2	3	3	1	2	2	1	1	2	2	1	2	1	2	17	2	2	2
175531303002	2	1	3	1	1	3	2	2	1	1	2	2	2	2	2	17	3	2	2
175531324001	1	5	3	2	1	3	2	2	2	2	2	2	2	2	2	17	3	2	2
175531324002	2	4	3	2	1	3	2	2	1	2	2	2	2	2	2	17	3	2	2
175531302001	1	1	3	3	1	3	1	2	1	1	2	2	2	2	2	17	1	2	2
175531302002	2	1	3	2	1	3	2	1	1	2	2	2	2	2	2	17	2	2	2
175531311002	1	1	3	3	1	2	2	2	2	1	2	2	2	2	2	17	2	2	2
175531321001	2	1	3	2	2	3	2	2	1	2	2	2	2	2	2	17	2	2	2
174643131001	1	3	3	1	2	1	1	2	1	2	2	1	2	1	2	17	1	2	2
174643118002	2	5	3	1	2	2	2	2	1	2	2	2	2	2	2	17	1	2	2
174643110001	1	1	3	3	1	5	1	2	1	2	2	2	2	2	2	17	3	2	2
174643110002	2	1	3	1	1	4	2	2	2	2	2	2	2	2	2	17	1	2	2
174643111001	1	3	3	2	1	4	2	2	1	2	2	2	2	2	2	17	3	2	2
174643124001	1	3	3	2	1	3	1	2	1	2	2	2	2	2	2	17	3	2	2
174643124002	2	1	3	1	1	2	1	2	2	2	2	2	2	2	2	17	3	2	2
174643121001	1	2	3	2	2	2	1	1	1	2	1	1	2	1	2	17	2	2	2
174643117001	1	1	3	3	1	2	1	2	1	2	2	1	2	1	2	17	1	2	2
174643117002	2	1	3	1	1	3	2	2	1	2	2	2	2	2	2	17	1	2	2
174643123002	1	2	3	3	1	4	1	2	1	1	2	2	2	2	2	17	1	2	2
174643123001	2	1	3	1	1	4	2	2	1	2	2	2	2	2	2	17	3	2	2
174643125002	1	1	3	4	1	4	1	2	1	1	2	2	2	2	2	17	1	2	2
174643127001	2	2	3	2	2	5	2	2	1	2	2	2	2	2	2	17	3	2	2
174643109001	2	4	3	1	2	2	1	2	1	2	2	2	2	2	2	17	1	2	2
174643101001	1	3	3	2	1	5	1	2	2	2	2	2	2	2	2	17	3	2	2
174643101002	2	1	3	1	1	3	2	2	1	2	2	2	2	2	2	17	3	2	2
174643112001	1	3	3	2	1	4	2	2	1	2	2	2	2	2	2	17	3	2	2
174643112002	2	2	3	1	1	3	2	2	2	2	2	1	2	1	2	17	1	2	2
174643128001	1	2	3	4	1	5	1	2	1	2	2	2	2	2	2	17	3	2	2
174643128002	2	1	3	3	1	3	2	2	1	2	2	2	2	2	2	17	3	2	2
174643107002	1	3	3	4	2	1	2	2	1	2	2	2	2	2	2	17	2	2	2
174643107101	2	1	3	1	2	4	2	2	1	2	2	2	2	2	2	17	3	2	2
174643129001	2	4	3	1	1	4	2	2	1	2	2	2	2	2	2	17	3	2	2
174643129002	1	1	3	3	1	2	1	2	1	1	2	2	2	2	2	17	1	2	2
174643103002	2	3	3	1	2	4	2	2	1	2	2	2	2	2	2	17	3	2	2
174643119002	1	3	3	3	1	4	1	2	1	2	2	1	2	1	2	17	3	2	2
174643104001	1	4	3	3	1	2	1	2	1	2	2	2	2	2	2	17	1	2	2
174643113002	1	3	3	3	1	3	2	1	1	1	2	2	2	2	2	17	3	2	2
174643113001	2	2	3	1	1	3	2	2	1	2	2	2	2	2	2	17	3	2	2
174643307002	1	1	1	4	1	3	2	2	1	2	2	2	2	2	2	17	1	2	2
174643306002	1	3	1	4	1	1	2	1	1	2	2	2	2	2	2	17	1	2	2
174643306001	2	2	1	3	1	3	2	2	1	2	2	2	2	2	2	17	2	2	2
174643315001	1	4	1	3	1	5	2	2	1	2	2	2	2	2	2	17	2	2	2
174643315002	2	2	1	3	1	4	2	2	1	2	2	2	2	2	2	17	2	2	2
174643316001	1	1	1	3	1	3	2	1	1	2	2	2	2	2	2	17	3	2	2
174643304002	2	2	1	3	1	5	2	2	1	2	2	2	2	2	2	17	2	2	2
174643304001	1	2	1	3	1	5	1	2	1	2	2	2	2	2	2	17	3	2	2
174643309001	1	4	1	4	1	5	2	2	2	2	2	2	2	2	2	17	2	2	2
174643309002	2	2	1	1	1	5	2	2	1	2	2	2	2	2	2	17	3	2	2
174643223001	2	2	3	2	2	4	1	2	1	2	2	2	2	2	2	17	3	2	2
174643226002	1	2	3	1	1	4	1	2	1	1	2	2	2	2	2	17	2	2	2
174643226001	2	2	3	1	1	5	1	2	1	2	2	2	2	2	2	17	3	2	2
174643218001	2	1	3	2	2	3	2	2	1	2	2	2	2	2	2	17	1	2	2
174643222002	1	3	3	1	1	1	2	2	2	2	2	2	2	2	2	17	2	2	2
174643222001	2	2	3	1	1	3	1	2	1	2	2	2	2	2	2	17	2	2	2
174643209001	1	5	3	2	1	4	2	2	2	2	2	2	2	2	2	17	3	2	2
174643207002	1	2	3	2	1	3	1	2	1	2	2	2	2	2	2	17	1	2	2
174643207001	2	2	3	1	1	4	2	2	1	2	2	2	2	2	2	17	1	2	2
174643215002	1	5	3	2	1	3	2	2	1	2	2	2	2	2	2	17	3	2	2
174643215001	2	4	3	1	1	4	2	2	2	2	2	2	2	2	2	17	3	2	2
174643227002	1	3	3	2	1	3	1	1	1	2	1	1	2	1	2	17	1	2	2
174643227001	2	2	3	3	1	3	1	2	1	2	2	2	2	2	2	17	2	2	2
174643219002	1	3	3	2	1	4	2	1	1	2	2	1	2	1	2	17	3	2	2
174643219001	2	3	3	1	1	4	2	2	1	2	2	1	2	1	2	17	3	2	2
174643211002	2	1	1	2	1	4	2	2	1	1	1	2	2	2	2	17	2	2	2
174643225001	1	1	3	2	1	3	1	1	1	1	2	2	2	2	2	17	3	2	2
174643233001	1	2	3	2	2	3	2	1	1	2	2	2	2	2	2	17	2	2	2
174643201001	2	3	3	1	1	4	2	2	2	2	2	2	2	2	2	17	3	2	2
174643204001	1	1	3	4	2	4	1	2	1	2	2	1	2	1	2	17	3	2	2
174643220001	2	3	3	1	2	5	1	2	1	2	2	2	2	2	2	17	3	2	2
177402325001	2	2	3	1	1	4	2	2	2	2	1	2	2	2	2	17	3	2	2
177402306001	1	4	3	2	1	4	1	2	1	2	2	2	2	2	2	17	3	2	2
177402306002	2	3	3	2	1	5	2	2	1	2	2	2	2	2	2	17	3	2	2
177402321002	2	4	3	2	2	4	2	2	2	2	2	2	2	2	2	17	1	2	2
177402310001	1	2	1	2	1	3	2	1	1	2	2	2	2	2	2	17	3	2	2
177402310002	2	2	1	2	1	2	2	2	1	2	2	2	2	2	2	17	3	2	2
177402326001	1	3	3	3	2	3	2	1	1	2	2	1	2	1	2	17	2	2	2
177402323002	1	2	3	2	1	3	2	1	1	2	2	2	2	2	2	17	2	2	2
177402323001	2	2	3	2	1	4	2	2	1	2	2	2	2	2	2	17	3	2	2
177402319002	2	3	3	2	2	3	2	2	1	2	2	2	2	2	2	17	1	2	2
177402324001	2	2	3	2	1	4	1	2	1	2	2	2	2	2	2	17	3	2	2
177402311002	1	3	3	2	1	3	2	2	1	2	2	1	1	2	2	17	2	2	2
177402311001	2	3	3	2	1	4	2	2	2	2	2	2	2	2	2	17	3	2	2
177402304001	1	4	3	2	1	5	1	2	2	2	2	2	2	2	2	17	2	2	2
177402302001	1	1	3	2	1	3	1	2	1	2	2	2	2	2	2	17	3	2	2
177402302002	2	1	3	2	1	2	2	2	1	2	2	2	2	2	2	17	1	2	2
177402317001	1	2	3	2	1	3	1	2	1	2	2	1	2	1	2	17	2	2	2
177402317002	2	1	3	2	1	4	2	2	1	2	2	1	2	1	2	17	3	2	2
177402120001	2	2	3	2	2	1	2	2	2	2	2	2	2	2	2	17	2	2	2
177402113002	1	1	3	4	1	3	1	1	2	2	2	2	2	2	2	17	1	2	2
177402113001	2	1	3	2	1	5	2	2	1	2	2	2	2	2	2	17	3	2	2
177402127002	1	1	3	2	1	4	1	1	1	2	2	2	2	2	2	17	3	2	2
177402127001	2	1	3	2	1	5	2	2	1	2	2	2	2	2	2	17	3	2	2
177402110001	2	3	3	3	2	5	2	2	1	2	2	1	2	1	2	17	3	2	2
177402115001	1	2	3	2	1	3	1	2	1	2	2	2	2	2	2	17	3	2	2
177402125002	2	1	3	2	2	2	2	2	1	2	2	2	2	2	2	17	2	2	2
177402111002	2	4	3	2	1	4	2	2	1	2	2	2	2	2	2	17	3	2	2
177402111001	1	4	3	3	1	4	1	2	1	2	2	2	2	2	2	17	3	2	2
177402121002	2	3	3	2	2	4	1	2	1	2	2	2	2	2	2	17	3	2	2
177402118001	1	1	3	3	1	5	1	1	1	1	2	2	2	2	2	17	3	2	2
177402118002	2	1	2	3	1	3	1	2	2	2	2	2	2	2	2	17	1	2	2
177402124002	1	2	3	3	2	3	1	2	2	1	2	1	2	1	2	17	1	2	2
177402104001	1	1	3	2	1	4	2	2	1	2	2	1	2	1	2	17	2	2	2
177402104002	2	1	3	1	1	5	2	2	1	2	2	1	2	1	2	17	3	2	2
177402106001	2	2	3	3	2	3	1	2	1	2	2	2	2	2	2	17	3	2	2
177402138002	1	1	3	2	1	3	2	2	1	1	2	2	2	2	2	17	2	2	2
177402227002	2	1	3	2	1	4	2	2	1	2	2	2	2	2	2	17	3	2	2
177402212002	1	1	3	4	1	2	2	2	1	2	2	2	2	2	2	17	1	2	2
177402221002	1	2	3	2	1	5	2	1	1	2	2	2	2	2	2	17	3	2	2
177402221001	2	1	3	1	1	3	2	2	1	2	2	2	2	2	2	17	2	2	2
177402216002	2	2	3	2	1	4	2	2	2	2	2	2	2	2	2	17	3	2	2
177402226001	2	4	3	1	2	4	2	2	1	2	2	2	2	2	2	17	1	2	2
177402224001	2	3	3	2	2	3	1	2	2	2	2	2	2	2	2	17	2	2	2
177402206001	2	1	3	3	1	1	2	2	1	2	2	2	2	2	2	17	2	2	2
177402206002	1	1	3	2	1	3	1	2	1	1	2	2	2	2	2	17	1	2	2
177402208001	1	2	3	3	1	2	1	1	2	2	2	2	2	2	2	17	2	2	2
177402208002	2	2	3	3	1	4	1	2	2	2	2	2	2	2	2	17	1	2	2
177402219001	1	5	3	3	2	2	2	2	1	2	2	2	2	2	2	17	3	2	2
177402205002	2	2	3	2	2	3	1	2	1	2	2	2	2	2	2	17	1	2	2
177402225001	2	1	3	1	1	3	2	2	1	2	2	2	2	2	2	17	1	2	2
177402225002	1	2	3	1	1	5	2	2	1	2	2	2	2	2	2	17	3	2	2
104004304001	1	5	2	3	1	3	2	1	1	2	2	1	2	1	2	10	3	3	3
104004304002	2	5	1	2	1	4	2	2	1	2	2	1	2	1	2	10	3	3	3
104004320001	1	3	1	2	1	3	2	1	1	2	2	2	2	2	2	10	3	3	3
104004320002	2	2	1	2	1	3	2	2	1	2	2	2	2	2	2	10	3	3	3
104004306001	2	5	1	2	1	4	2	2	1	2	2	2	2	2	2	10	3	3	3
104004306002	1	5	1	1	1	3	2	1	2	2	2	2	2	2	2	10	1	3	3
104004302002	2	1	1	4	1	3	2	2	1	2	2	2	2	2	2	10	3	3	3
104004301002	2	1	1	4	1	3	2	2	1	1	2	2	2	2	2	10	3	3	3
104004315001	1	2	1	4	1	2	2	1	1	2	2	2	2	2	2	10	2	3	3
104004315002	2	2	1	4	1	3	1	1	1	2	2	2	2	2	2	10	3	3	3
104004309002	2	2	1	2	1	3	2	2	1	2	2	2	2	2	2	10	3	3	3
104004309001	1	2	1	4	1	2	1	1	1	2	2	2	2	2	2	10	3	3	3
104004319002	1	5	1	4	1	3	1	1	1	2	2	2	2	2	2	10	1	3	3
104004311002	2	4	1	4	1	1	2	2	1	2	2	1	2	2	1	10	1	3	3
104004303002	2	2	1	3	1	1	2	2	1	2	2	2	2	2	2	10	3	3	3
104004303001	1	2	1	3	1	1	2	1	1	1	2	2	2	2	2	10	1	3	3
104004321001	2	2	1	3	2	3	2	2	1	2	1	2	2	2	2	10	3	3	3
104004114002	1	5	2	2	1	5	1	1	2	2	2	2	2	2	2	10	3	3	3
104004116001	2	4	1	4	2	3	2	2	1	2	2	2	2	2	2	10	1	3	3
104004102002	2	5	1	2	2	4	2	2	1	2	2	1	2	1	2	10	3	3	3
104004103002	2	2	1	3	1	1	2	2	1	2	2	2	2	2	2	10	3	3	3
104004103001	1	3	1	3	1	3	1	2	1	2	2	2	2	2	2	10	3	3	3
104004125002	1	4	1	3	1	3	2	1	1	2	2	2	2	2	2	10	2	3	3
104004101001	2	1	1	3	1	1	2	1	1	2	2	2	2	2	2	10	3	3	3
104004124002	1	2	1	3	1	3	1	1	1	1	2	2	2	2	2	10	2	3	3
104004110002	1	5	1	3	1	2	2	2	1	2	2	2	2	2	2	10	1	3	3
104004110001	2	5	1	1	1	3	2	2	2	2	2	2	2	2	2	10	2	3	3
104004203002	2	1	2	4	1	3	2	2	1	2	2	2	2	2	2	10	1	3	3
104004221002	1	5	1	4	1	4	2	1	1	2	2	2	2	2	2	10	3	3	3
104004221001	2	4	1	4	1	4	2	2	1	2	2	2	2	2	2	10	3	3	3
104004216001	1	2	1	3	1	3	1	2	1	2	2	2	2	2	2	10	2	3	3
104004214001	2	5	1	4	2	2	2	2	1	2	2	1	1	2	2	10	2	3	3
104004211001	2	3	1	3	2	3	2	2	1	2	2	1	2	1	2	10	3	3	3
104004210002	2	1	1	4	1	3	2	2	1	2	2	2	2	2	2	10	2	3	3
104004202001	1	3	1	2	1	2	2	2	1	2	2	1	2	1	2	10	2	3	3
104004202002	2	3	1	4	1	3	2	2	1	2	2	1	2	1	2	10	3	3	3
105381207002	1	3	3	2	1	3	2	1	1	2	2	2	2	2	2	10	3	3	3
105381207001	2	2	3	2	1	4	2	2	1	2	2	2	2	2	2	10	3	3	3
105381223001	2	5	3	1	2	4	2	2	2	2	2	2	2	2	2	10	1	3	3
105381232001	1	1	3	2	2	5	1	2	1	2	2	2	2	2	2	10	3	3	3
105381216002	1	2	3	3	1	4	1	2	1	2	2	1	2	1	2	10	2	3	3
105381216001	2	2	3	1	1	5	2	2	1	2	2	2	2	2	2	10	3	3	3
105381212002	2	2	3	1	1	3	2	2	1	2	2	2	2	2	2	10	3	3	3
105381212001	1	2	3	2	1	3	1	2	1	1	2	2	2	2	2	10	2	3	3
105381225002	1	3	3	3	1	3	1	2	1	2	2	2	2	2	2	10	2	3	3
105381225001	2	2	3	1	1	4	2	2	1	2	2	2	2	2	2	10	3	3	3
105381214002	1	1	3	2	1	4	1	1	1	2	2	2	2	2	2	10	3	3	3
105381231002	1	1	3	2	1	4	1	2	1	2	2	2	2	2	2	10	2	3	3
105381231001	2	1	3	1	1	3	2	2	1	2	2	2	2	2	2	10	3	3	3
105381228001	1	3	3	3	1	5	1	2	1	2	2	2	2	2	2	10	3	3	3
105381228002	2	3	3	1	1	4	2	1	1	2	2	2	2	2	2	10	3	3	3
105381221001	2	1	3	1	2	4	2	2	1	2	2	2	2	2	2	10	3	3	3
105381203001	1	1	3	1	1	4	2	2	1	2	2	2	2	2	2	10	2	3	3
105381234002	2	1	3	2	2	5	2	2	1	2	2	2	2	2	2	10	3	3	3
105381208002	1	1	3	1	1	1	2	2	1	2	2	2	2	2	2	10	2	3	3
105381208001	2	1	3	1	1	1	2	2	1	2	2	2	2	2	2	10	1	3	3
105381227001	2	4	3	4	1	4	2	2	2	2	1	2	2	2	2	10	3	3	3
105381222001	1	1	3	4	1	5	2	2	1	2	2	2	2	2	2	10	3	3	3
105381222002	2	1	3	2	1	3	2	2	1	2	2	2	2	2	2	10	3	3	3
105381226002	1	3	3	2	1	4	2	2	1	2	2	2	2	2	2	10	3	3	3
105381226001	2	2	3	1	1	3	2	2	1	2	2	2	2	2	2	10	2	3	3
105381302002	2	1	3	2	1	3	2	1	1	2	2	2	2	2	2	10	3	3	3
105381302001	1	1	3	2	1	5	2	1	1	2	2	2	2	2	2	10	3	3	3
105381324001	1	2	3	3	1	3	2	1	1	2	2	2	2	2	2	10	2	3	3
105381307001	1	1	3	3	2	1	1	2	1	2	2	2	2	2	2	10	2	3	3
105381304002	1	1	3	4	1	3	2	1	1	2	2	2	2	2	2	10	1	3	3
105381304001	2	1	3	4	1	3	2	2	1	2	2	2	2	2	2	10	3	3	3
105381308001	2	2	3	2	2	5	2	2	1	2	2	2	2	2	2	10	3	3	3
105381321001	1	1	3	3	1	3	2	2	1	2	2	2	2	2	2	10	2	3	3
105381321002	2	1	3	2	1	1	2	2	1	2	2	2	2	2	2	10	1	3	3
105381319002	1	1	3	3	1	3	1	1	1	2	2	2	2	2	2	10	3	3	3
105381319001	2	1	3	1	1	3	2	2	1	2	2	2	2	2	2	10	3	3	3
105381328001	1	1	3	4	1	3	2	2	1	2	2	2	2	2	2	10	2	3	3
105381325001	1	1	3	4	1	3	2	1	1	2	2	2	2	2	2	10	2	3	3
105381325002	2	1	3	2	1	2	2	2	1	2	2	2	2	2	2	10	2	3	3
105381312002	1	2	3	2	1	3	2	1	1	2	2	2	2	2	2	10	3	3	3
105381312001	2	1	3	1	1	4	2	2	1	2	2	2	2	2	2	10	3	3	3
105381310001	2	4	3	2	1	2	2	1	1	2	2	2	2	2	2	10	2	3	3
105381322001	2	3	3	2	1	4	2	2	2	2	2	2	2	2	2	10	3	3	3
105381323001	2	1	3	3	1	4	2	2	1	2	2	2	2	2	2	10	1	3	3
105381313002	2	1	3	3	1	4	2	2	1	2	2	2	2	2	2	10	3	3	3
105381303001	1	3	3	2	1	3	2	2	1	2	2	2	2	2	2	10	2	3	3
105381303002	2	1	3	1	1	1	2	2	1	2	2	2	2	2	2	10	1	3	3
105381320002	1	5	3	2	1	3	2	2	1	2	2	1	2	1	2	10	3	3	3
105381320001	2	5	3	1	1	2	2	2	1	2	2	2	2	2	2	10	3	3	3
105381103001	1	5	1	4	1	4	2	1	1	2	2	2	2	2	2	10	3	3	3
105381103002	2	3	1	1	1	4	1	1	1	2	2	2	2	2	2	10	3	3	3
105381101001	1	2	1	3	1	1	2	1	1	2	2	2	2	2	2	10	1	3	3
105381115002	1	1	1	4	1	3	2	1	1	2	2	2	2	2	2	10	3	3	3
105381115001	2	1	1	4	1	3	2	2	1	2	2	2	2	2	2	10	2	3	3
105381108001	1	4	1	4	1	3	2	2	1	2	2	2	2	2	2	10	3	3	3
105381108002	2	4	1	1	1	1	2	2	1	2	2	2	2	2	2	10	1	3	3
105381111002	1	2	1	4	1	2	2	1	1	2	2	2	2	2	2	10	3	3	3
105381111001	2	2	1	1	1	5	2	2	1	2	2	2	2	2	2	10	3	3	3
105381110001	2	2	1	2	1	4	2	1	1	2	2	2	2	2	2	10	3	3	3
105381109002	1	2	3	2	1	4	1	2	1	1	2	2	2	2	2	10	3	3	3
105381109001	2	2	3	1	1	4	2	2	1	1	2	2	2	2	2	10	3	3	3
105381112002	2	3	1	2	1	5	2	2	1	2	2	2	2	2	2	10	3	3	3
105381112001	1	3	3	3	1	3	2	1	1	2	1	2	2	2	2	10	3	3	3
105381105002	1	1	3	4	1	3	1	2	1	1	2	2	2	2	2	10	3	3	3
105381105001	2	1	3	4	1	2	2	2	1	2	2	2	2	2	2	10	3	3	3
105381113001	2	4	1	1	2	5	2	2	1	2	1	2	2	2	2	10	3	3	3
108259314001	2	3	3	2	2	3	2	2	1	2	2	2	2	2	2	10	3	3	3
108259326001	1	3	1	2	1	2	2	1	1	2	2	2	2	2	2	10	3	3	3
108259326002	2	2	1	1	1	3	2	2	1	2	2	2	2	2	2	10	3	3	3
108259325001	1	1	3	2	1	5	1	2	1	2	2	2	2	2	2	10	3	3	3
108259325002	2	5	3	1	1	5	2	2	2	2	2	2	2	2	2	10	3	3	3
108259341001	1	2	2	1	1	3	2	1	1	2	2	2	2	2	2	10	3	3	3
108259341002	2	2	2	1	1	4	2	2	1	2	2	2	2	2	2	10	3	3	3
108259318002	1	1	3	2	2	4	1	1	1	2	2	2	2	2	2	10	3	3	3
108259302001	2	1	3	2	2	4	2	2	1	2	2	2	2	2	2	10	3	3	3
108259310002	1	2	3	2	1	3	1	1	1	2	2	2	2	2	2	10	2	3	3
108259310001	2	1	3	1	1	3	2	2	1	2	2	2	2	2	2	10	3	3	3
108259321001	2	1	1	4	1	3	2	2	1	2	2	1	2	2	1	10	3	3	3
108259319001	1	2	3	1	1	4	2	2	1	2	2	2	2	2	2	10	3	3	3
108259319002	2	1	3	1	1	4	2	2	2	2	2	2	2	2	2	10	2	3	3
108259340001	2	1	2	3	1	4	2	1	1	2	2	2	2	2	2	10	3	3	3
108259330002	1	3	2	4	1	3	2	1	1	2	2	1	2	1	1	10	3	3	3
108259330003	2	2	2	2	1	2	2	2	1	2	2	1	2	1	2	10	3	3	3
108259334001	2	2	1	2	2	3	2	2	2	2	2	2	2	2	2	10	3	3	3
108259303002	1	1	1	3	1	4	1	1	1	2	2	1	2	2	1	10	3	3	3
108259303001	2	2	1	3	1	3	2	2	1	2	2	1	2	2	1	10	3	3	3
108259344002	2	1	1	3	1	2	2	1	1	2	2	2	2	2	2	10	1	3	3
108259315001	2	1	3	1	1	3	2	2	1	2	2	2	2	2	2	10	3	3	3
108259322001	2	3	1	3	2	1	2	2	1	2	2	1	2	1	2	10	1	3	3
108259305001	1	2	2	2	1	2	1	1	1	2	2	2	2	2	2	10	2	3	3
108259305002	2	2	2	2	1	3	2	2	1	2	2	1	2	1	1	10	3	3	3
108259304002	1	1	3	3	1	3	1	1	1	2	2	2	2	2	2	10	1	3	3
108259329002	1	2	1	2	1	5	2	2	2	2	2	2	2	2	2	10	3	3	3
108259329001	2	1	1	1	1	4	2	2	2	2	2	2	2	2	2	10	3	3	3
108259307001	1	1	1	4	1	3	2	1	1	1	2	2	2	2	2	10	2	3	3
108259307002	2	1	1	4	1	3	2	1	1	2	2	2	2	2	2	10	2	3	3
108259324001	1	1	1	4	1	3	2	2	1	2	2	2	2	2	2	10	2	3	3
108259125001	1	5	3	1	1	4	2	2	1	2	2	2	2	2	2	10	2	3	3
108259125002	2	4	3	2	1	3	2	2	1	2	2	2	2	2	2	10	2	3	3
108259103002	1	3	3	2	1	3	1	2	1	2	2	2	2	2	2	10	3	3	3
108259103001	2	3	3	1	1	3	2	2	2	2	1	2	2	2	2	10	3	3	3
108259129001	1	4	3	1	1	4	2	1	2	2	2	2	2	2	2	10	3	3	3
108259129002	2	3	3	1	1	3	2	2	1	2	2	2	2	2	2	10	3	3	3
108259106002	1	3	3	2	2	3	1	1	1	2	2	2	2	2	2	10	3	3	3
108259119002	1	2	3	2	1	2	1	1	1	2	2	2	2	2	2	10	3	3	3
108259119001	2	1	3	2	1	4	1	2	1	2	2	2	2	2	2	10	1	3	3
108259114001	2	2	3	1	1	4	2	2	2	2	2	2	2	2	2	10	3	3	3
108259132002	1	1	1	4	1	3	1	2	1	1	2	2	2	2	2	10	3	3	3
108259107001	1	1	3	2	1	4	2	1	1	2	2	2	2	2	2	10	3	3	3
108259131002	1	3	3	2	1	3	2	2	1	2	2	2	2	2	2	10	1	3	3
108259131001	2	2	3	2	1	4	2	2	2	2	2	2	2	2	2	10	3	3	3
108259115001	1	2	3	2	1	3	1	1	1	2	2	2	2	2	2	10	3	3	3
108259115002	2	1	3	2	1	4	2	1	1	2	2	2	2	2	2	10	3	3	3
108259101002	2	4	3	2	2	5	2	2	1	2	2	2	2	2	2	10	3	3	3
108259109002	1	1	3	2	1	3	2	2	1	2	2	2	2	2	2	10	1	3	3
108259109001	2	2	3	1	1	4	2	2	1	2	2	2	2	2	2	10	1	3	3
108259102002	1	4	3	2	1	4	1	1	1	2	2	1	2	1	2	10	3	3	3
108259102001	2	3	3	2	1	4	2	2	1	2	2	2	2	2	2	10	3	3	3
108259135001	1	1	2	4	1	5	2	1	1	2	2	2	2	2	2	10	3	3	3
108259135002	2	2	2	2	1	3	1	2	1	2	2	2	2	2	2	10	3	3	3
108259124003	2	3	3	2	1	5	2	2	1	2	2	2	2	2	2	10	3	3	3
108259118001	1	1	3	3	1	3	1	1	1	2	2	2	2	2	2	10	3	3	3
108259118002	2	1	3	2	1	5	2	2	1	2	2	2	2	2	2	10	3	3	3
108259111002	1	1	3	4	1	3	2	2	2	2	2	2	2	2	2	10	2	3	3
108259111001	2	1	3	1	1	1	2	2	2	2	2	2	2	2	2	10	3	3	3
108259122002	1	1	3	2	1	3	2	1	1	2	2	2	2	2	2	10	3	3	3
108259122001	2	1	3	1	1	5	2	2	1	2	2	2	2	2	2	10	3	3	3
108259140001	1	5	3	2	2	3	1	2	1	2	2	1	2	1	2	10	3	3	3
108259105001	1	2	3	2	1	3	1	1	1	2	2	2	2	2	2	10	3	3	3
108259105002	2	1	3	2	1	3	2	2	1	2	2	2	2	2	2	10	1	3	3
108259120001	1	1	1	3	1	3	2	1	1	2	2	2	2	2	2	10	3	3	3
108259120002	2	1	1	4	1	3	2	2	1	2	2	2	2	2	2	10	2	3	3
108259108001	1	2	3	2	1	4	2	1	1	2	2	2	2	2	2	10	3	3	3
108259108002	2	2	3	2	1	3	2	1	1	2	2	2	2	2	2	10	2	3	3
108259137001	1	1	3	2	1	3	2	1	1	2	2	2	2	2	2	10	3	3	3
108259137002	2	1	3	2	1	3	2	2	1	2	2	2	2	2	2	10	3	3	3
108259121001	1	5	3	1	2	3	2	2	1	2	2	2	2	2	2	10	3	3	3
108259127002	1	2	1	4	1	3	2	2	1	2	2	2	2	2	2	10	3	3	3
108259138001	1	1	3	3	1	3	2	1	1	2	2	2	2	2	2	10	1	3	3
108259204001	1	5	1	2	1	4	2	2	1	2	2	2	2	2	2	10	3	3	3
108259204002	2	3	1	1	1	3	2	2	1	2	2	2	2	2	2	10	3	3	3
108259209001	2	4	3	3	2	4	2	2	1	2	1	2	2	2	2	10	3	3	3
108259241001	2	2	3	1	2	3	2	2	1	2	2	2	2	2	2	10	3	3	3
108259252001	1	4	3	2	1	3	1	2	1	2	2	2	2	2	2	10	3	3	3
108259233001	1	2	3	2	2	5	2	2	1	2	2	2	2	2	2	10	3	3	3
108259247001	1	1	3	2	1	3	1	1	1	2	2	2	2	2	2	10	3	3	3
108259247002	2	2	3	1	1	4	2	2	1	2	2	2	2	2	2	10	3	3	3
108259232002	1	2	3	2	1	2	1	2	1	2	2	2	2	2	2	10	1	3	3
108259232001	2	1	3	2	1	3	2	2	1	2	2	1	2	1	2	10	3	3	3
108259217001	2	1	3	2	1	3	2	2	1	2	2	2	2	2	2	10	3	3	3
108259220001	1	1	3	2	1	5	1	1	1	1	2	2	2	2	2	10	3	3	3
108259211002	1	1	3	2	1	5	2	1	1	2	2	2	2	2	2	10	3	3	3
108259211001	2	2	3	1	1	1	1	2	1	2	2	2	2	2	2	10	2	3	3
108259222001	2	4	3	1	2	5	2	2	2	2	2	2	2	2	2	10	3	3	3
108259243002	2	1	2	2	2	4	2	2	1	1	2	2	2	2	2	10	3	3	3
108259244001	1	4	3	2	1	1	1	2	1	2	2	1	2	1	2	10	1	3	3
108259244002	2	3	3	2	1	4	1	2	1	2	2	2	2	2	2	10	3	3	3
108259213002	1	3	3	2	1	4	1	1	1	2	2	2	2	2	2	10	3	3	3
108259213001	2	2	3	2	1	1	1	2	1	1	2	1	2	1	2	10	3	3	3
108259226002	2	2	3	1	2	5	2	2	1	2	2	1	2	1	2	10	3	3	3
108259230002	1	4	3	2	1	4	1	1	1	2	2	1	2	1	2	10	1	3	3
108259219001	2	1	2	2	1	1	2	2	1	2	2	1	2	1	2	10	3	3	3
108259245001	2	1	3	2	1	3	1	2	1	2	2	2	2	2	2	10	3	3	3
108259245002	1	3	3	3	1	3	1	2	1	2	2	1	2	1	1	10	3	3	3
108259225002	2	2	3	2	2	5	2	2	1	2	2	2	2	2	2	10	3	3	3
108259215001	2	1	3	1	1	3	2	2	1	2	2	1	2	1	2	10	3	3	3
108259231001	2	2	1	2	1	3	2	2	1	2	2	2	2	2	2	10	3	3	3
108259231002	1	3	1	2	1	3	2	2	1	2	2	2	2	2	2	10	3	3	3
108206224001	1	2	3	2	2	1	1	1	1	2	2	2	2	2	2	10	1	3	3
108206211001	1	5	3	2	2	5	2	2	1	2	1	2	2	2	2	10	3	3	3
108206222002	2	1	3	1	2	3	2	2	1	2	2	2	2	2	2	10	2	3	3
108206227001	1	2	3	2	1	3	1	2	2	2	2	2	2	2	2	10	1	3	3
108206221002	2	2	3	2	1	3	2	2	1	2	2	2	2	2	2	10	2	3	3
108206226001	1	1	3	3	1	3	2	1	1	1	2	2	2	2	2	10	3	3	3
108206206002	1	1	3	1	1	3	1	2	1	2	2	2	2	2	2	10	2	3	3
108206220002	1	2	3	3	1	2	2	2	1	2	2	1	2	1	2	10	3	3	3
108206220001	2	1	2	1	1	4	1	2	2	2	2	2	2	2	2	10	3	3	3
108206230001	1	1	3	2	1	3	2	2	1	1	2	2	2	2	2	10	3	3	3
108206216002	1	1	3	2	1	4	1	1	1	2	2	2	2	2	2	10	3	3	3
108206216001	2	1	3	2	1	2	1	2	1	2	2	2	2	2	2	10	2	3	3
108206209002	1	5	3	2	1	4	1	2	2	2	2	2	2	2	2	10	1	3	3
108206135001	1	2	2	2	1	3	2	2	1	1	2	2	2	2	2	10	3	3	3
108206103001	1	1	3	2	1	3	2	2	1	2	2	2	2	2	2	10	3	3	3
108206129001	1	1	3	3	1	3	2	2	1	1	2	1	2	2	1	10	1	3	3
108206129002	2	1	3	2	1	1	2	2	1	2	2	2	2	2	2	10	3	3	3
108206120002	2	2	3	2	2	1	1	2	1	2	1	2	2	2	2	10	3	3	3
108206111001	1	5	3	1	2	3	2	2	2	2	2	2	2	2	2	10	3	3	3
108206108001	1	2	3	2	1	3	1	1	2	2	2	2	2	2	2	10	3	3	3
108206108002	2	2	3	1	1	4	2	2	2	2	2	1	2	1	2	10	3	3	3
108206119002	1	2	3	3	1	5	2	2	1	2	2	2	2	2	2	10	3	3	3
108206119001	2	1	3	2	1	4	1	2	1	2	2	2	2	2	2	10	3	3	3
108206123002	1	1	3	3	1	3	1	1	1	2	2	2	2	2	2	10	1	3	3
108206123001	2	1	3	2	1	3	2	2	1	2	2	2	2	2	2	10	3	3	3
108206105001	1	2	3	2	1	5	1	2	1	2	2	1	2	1	2	10	3	3	3
108206105002	2	1	3	2	1	3	1	2	1	2	2	1	2	1	2	10	3	3	3
108206106002	2	5	3	2	2	4	1	2	1	2	2	2	2	2	2	10	3	3	3
108206127002	1	5	3	2	2	3	1	2	1	2	2	2	2	2	2	10	3	3	3
108206104001	1	4	1	4	1	4	2	2	1	2	2	2	2	2	2	10	3	3	3
108206121002	1	3	2	2	1	4	2	2	1	2	2	2	2	2	2	10	3	3	3
108206121001	2	2	2	2	1	3	2	2	1	2	2	2	2	2	2	10	1	3	3
108206109001	1	3	3	2	1	3	1	1	1	2	2	2	2	2	2	10	1	3	3
108206313001	2	3	3	2	2	4	1	2	1	2	2	1	2	2	1	10	3	3	3
108206302002	2	2	3	2	2	5	2	2	1	2	2	2	2	2	2	10	3	3	3
108206312001	1	1	1	2	1	3	2	2	1	2	2	2	2	2	2	10	3	3	3
108206312002	2	1	3	2	1	4	2	2	1	2	2	2	2	2	2	10	3	3	3
108206314002	1	2	3	3	1	3	1	1	1	2	2	2	2	2	2	10	2	3	3
108206314001	2	2	3	1	1	5	1	2	1	2	2	1	2	1	2	10	3	3	3
108206326002	1	1	3	4	1	2	2	2	2	2	2	2	2	2	2	10	3	3	3
108206326001	2	1	3	2	1	4	2	2	1	2	2	2	2	2	2	10	2	3	3
108206324001	1	2	3	1	1	3	1	1	1	2	1	2	2	2	2	10	1	3	3
108206324002	2	2	3	1	1	3	2	2	1	1	1	2	2	2	2	10	3	3	3
108206305002	1	3	3	2	1	3	1	2	1	2	2	2	2	2	2	10	1	3	3
108206305001	2	1	3	1	1	3	2	2	1	2	1	2	2	2	2	10	3	3	3
108206321002	1	1	3	2	1	3	2	1	1	2	2	2	2	2	2	10	3	3	3
108206321001	2	1	3	1	1	3	2	2	1	2	2	2	2	2	2	10	3	3	3
108206328001	1	1	3	4	1	3	1	1	1	2	2	2	2	2	2	10	2	3	3
108206319001	1	1	2	2	1	1	1	2	2	1	2	2	2	2	2	10	2	3	3
108206319002	2	1	1	1	1	3	1	2	2	2	2	2	2	2	2	10	3	3	3
108206303001	1	2	3	2	2	3	1	2	1	2	2	2	2	2	2	10	3	3	3
108206317001	1	1	3	2	1	3	2	1	1	2	2	2	2	2	2	10	1	3	3
108206317002	2	1	3	1	1	2	2	2	1	2	2	2	2	2	2	10	1	3	3
108206334001	2	1	3	1	1	1	2	2	1	2	1	2	2	2	2	10	2	3	3
108206307002	2	2	3	2	1	4	2	2	1	2	2	2	2	2	2	10	3	3	3
108206329001	2	1	3	2	2	3	1	2	1	2	2	2	2	2	2	10	2	3	3
108206333002	2	1	3	4	1	3	2	2	1	2	2	2	2	2	2	10	3	3	3
108206333001	1	1	3	4	1	2	2	1	1	2	2	2	2	2	2	10	3	3	3
108206318001	1	1	3	3	1	2	2	1	1	1	2	2	2	2	2	10	3	3	3
108206318002	2	1	3	2	1	4	2	1	1	2	2	2	2	2	2	10	3	3	3
108206304002	1	3	3	2	1	4	2	2	1	2	2	2	2	2	2	10	3	3	3
108206304001	2	2	3	2	1	5	2	2	1	2	2	2	2	2	2	10	3	3	3
108206306002	1	3	3	2	1	3	2	1	1	2	2	2	2	2	2	10	3	3	3
108206306001	2	2	3	2	1	3	2	2	1	2	2	2	2	2	2	10	3	3	3
108206327001	2	4	1	1	2	3	2	2	1	2	2	2	2	2	2	10	3	3	3
105102322001	1	3	2	3	1	4	2	2	1	2	2	2	2	2	2	10	3	3	3
105102322002	2	2	2	2	1	3	2	2	1	2	2	2	2	2	2	10	3	3	3
105102327002	2	3	1	2	1	1	2	2	1	2	2	2	2	2	2	10	2	3	3
105102327001	1	3	1	4	1	1	2	1	1	2	2	2	2	2	2	10	1	3	3
105102308002	2	5	1	3	2	3	2	1	1	2	2	2	2	2	2	10	3	3	3
105102305001	2	2	1	3	2	1	2	2	1	2	2	2	2	2	2	10	3	3	3
105102306001	1	5	1	3	1	4	2	2	1	2	2	2	2	2	2	10	3	3	3
105102323003	1	1	1	4	1	3	1	1	1	2	2	2	2	2	2	10	3	3	3
105102323002	2	1	1	4	1	3	2	1	1	2	2	2	2	2	2	10	3	3	3
105102311001	2	2	1	2	2	4	1	2	2	2	2	2	2	2	2	10	3	3	3
105102301001	2	2	2	3	2	5	2	2	1	2	2	2	2	2	2	10	3	3	3
105102102002	1	1	1	2	1	1	2	2	1	2	2	2	2	2	2	10	3	3	3
105102136002	1	1	3	4	1	5	2	2	1	1	2	2	2	2	2	10	2	3	3
105102136001	2	2	3	3	1	3	1	2	1	2	2	2	2	2	2	10	3	3	3
105102134001	1	2	3	3	1	5	1	2	1	2	2	1	2	1	2	10	3	3	3
105102134002	2	2	3	1	1	5	2	1	1	2	2	1	2	1	2	10	3	3	3
105102130001	2	5	3	2	2	4	2	2	1	2	2	2	2	2	2	10	3	3	3
105102124002	1	1	2	4	1	2	1	2	1	1	2	2	2	2	2	10	1	3	3
105102124001	2	1	3	2	1	4	2	2	1	1	2	2	2	2	2	10	3	3	3
105102122001	2	5	3	2	2	4	2	2	2	2	2	2	2	2	2	10	3	3	3
105102115002	2	2	3	2	1	3	2	2	1	2	2	2	2	2	2	10	3	3	3
105102118002	1	1	1	2	1	3	1	1	1	2	2	2	2	2	2	10	2	3	3
105102104001	1	2	2	3	1	1	2	2	1	2	2	1	2	1	2	10	2	3	3
105102104002	2	2	2	2	1	1	2	2	1	2	2	1	2	1	2	10	2	3	3
105102135002	2	1	1	4	1	3	2	2	1	2	2	1	2	2	1	10	3	3	3
105102135001	1	1	1	4	1	4	2	2	1	2	2	2	2	2	2	10	3	3	3
105102127002	2	1	1	4	1	3	2	2	1	2	2	1	2	1	2	10	3	3	3
105102119001	2	1	3	1	1	3	1	2	1	2	2	2	2	2	2	10	2	3	3
105102120002	1	1	1	4	1	3	2	1	1	2	2	2	2	2	2	10	2	3	3
105102113002	1	1	3	3	1	4	1	1	1	2	2	2	2	2	2	10	3	3	3
105102113001	2	1	3	2	1	3	2	2	1	2	2	2	2	2	2	10	1	3	3
105102121002	2	1	3	3	1	3	2	2	1	2	2	2	2	2	2	10	3	3	3
105102101001	1	1	3	2	1	1	2	1	1	1	2	1	2	1	2	10	2	3	3
105102132001	2	4	2	2	2	4	2	2	1	2	2	2	2	2	2	10	3	3	3
105102222001	2	1	3	3	1	1	1	1	1	2	2	1	2	1	1	10	2	3	3
105102222002	1	1	3	2	1	1	2	2	1	2	2	2	2	2	2	10	2	3	3
105102210002	1	4	1	2	1	3	2	1	1	2	2	2	2	2	2	10	3	3	3
105102210001	2	3	1	1	1	4	2	2	1	2	2	2	2	2	2	10	3	3	3
105102232002	1	2	1	3	1	2	1	1	1	2	2	2	2	2	2	10	1	3	3
105102232001	2	1	1	3	1	3	1	2	1	2	2	1	2	1	2	10	2	3	3
105102218001	2	1	2	1	1	5	2	2	1	2	2	2	2	2	2	10	3	3	3
105102224001	1	4	2	4	1	3	2	1	1	2	2	1	2	1	2	10	2	3	3
105102224002	2	2	2	2	1	3	2	2	1	2	2	1	2	1	2	10	3	3	3
105102226002	1	2	1	3	1	4	2	1	1	2	2	2	2	2	2	10	3	3	3
105102226001	2	2	1	2	1	4	2	2	1	2	2	2	2	2	2	10	3	3	3
105102206001	2	3	1	2	2	3	1	2	1	2	2	2	2	2	2	10	3	3	3
105102208002	1	1	1	4	1	5	2	1	1	2	2	2	2	2	2	10	3	3	3
105102234002	2	1	2	2	1	3	2	2	1	1	2	1	2	1	2	10	3	3	3
105102219001	2	3	1	4	2	3	2	2	1	2	2	2	2	2	2	10	3	3	3
105102220002	1	2	1	2	1	3	1	1	1	2	2	2	2	2	2	10	3	3	3
105102220001	2	2	1	3	1	3	2	2	1	2	2	2	2	2	2	10	2	3	3
105102207002	1	1	1	2	1	3	2	2	1	2	2	2	2	2	2	10	1	3	3
105102217001	2	5	1	2	2	3	2	2	1	2	2	2	2	2	2	10	3	3	3
105102233002	2	3	1	4	1	2	2	2	1	2	2	1	2	1	2	10	3	3	3
105102233001	1	4	1	3	1	5	2	1	1	2	2	1	2	1	1	10	3	3	3
105102214002	1	5	2	2	2	5	2	2	1	2	2	2	2	2	2	10	3	3	3
105102216001	1	2	1	2	1	3	2	2	1	2	2	2	2	2	2	10	3	3	3
105102221001	1	1	1	4	1	2	2	2	1	2	2	2	2	2	2	10	3	3	3
105102239002	1	1	2	2	1	3	1	2	1	2	2	2	2	2	2	10	2	3	3
105102239001	2	1	2	2	1	4	2	1	1	2	2	2	2	2	2	10	3	3	3
105102213002	1	2	2	4	1	1	2	1	1	2	2	1	2	1	2	10	3	3	3
105102213001	2	2	1	2	1	2	2	2	1	2	1	2	2	2	2	10	3	3	3
101791304001	1	2	1	2	1	3	2	1	1	2	2	1	2	1	2	10	3	3	3
101791304002	2	1	3	2	1	3	2	2	1	2	2	1	2	1	2	10	3	3	3
101791303001	2	2	3	2	2	2	1	1	1	2	2	1	2	1	2	10	3	3	3
101791310001	2	2	3	1	2	3	2	2	1	2	2	1	2	1	2	10	3	3	3
101791308001	1	1	3	2	1	1	2	2	1	2	2	2	2	2	2	10	2	3	3
101791205001	1	4	1	2	1	4	1	1	1	2	2	2	2	2	2	10	2	3	3
101791205002	2	2	1	1	1	3	2	2	2	2	2	2	2	2	2	10	1	3	3
101791208001	2	5	2	1	2	4	2	2	2	2	2	1	2	1	2	10	3	3	3
101791221001	1	3	2	3	1	4	2	2	1	2	2	2	2	2	2	10	3	3	3
101791221002	2	2	2	1	1	5	2	2	1	2	2	2	2	2	2	10	3	3	3
101791218002	2	1	1	2	1	3	2	2	1	1	2	2	2	2	2	10	2	3	3
101791212002	2	2	1	1	1	1	2	2	1	2	2	1	2	1	2	10	3	3	3
101791212001	1	2	1	3	1	2	2	2	1	2	2	1	2	1	2	10	3	3	3
101791224001	2	2	1	2	2	3	1	2	1	1	2	2	2	2	2	10	1	3	3
101791255002	1	3	2	2	1	2	2	2	2	2	2	2	2	2	2	10	3	3	3
101791244001	1	1	1	4	1	3	2	2	1	2	2	2	2	2	2	10	3	3	3
101791231001	1	3	3	2	1	3	1	1	1	2	2	2	2	2	2	10	2	3	3
101791242001	2	1	1	3	2	4	2	2	1	2	2	2	2	2	2	10	3	3	3
101791251001	2	4	1	2	2	4	2	2	1	2	2	2	2	2	2	10	3	3	3
101791261002	1	3	1	2	1	3	1	1	1	2	2	2	2	2	2	10	1	3	3
101791261001	2	1	1	1	1	4	2	2	1	2	2	2	2	2	2	10	3	3	3
101791262001	1	2	1	2	1	3	2	2	1	1	2	2	2	2	2	10	2	3	3
101791262002	2	1	1	2	1	3	2	2	1	2	2	2	2	2	2	10	3	3	3
101791115002	1	3	3	3	1	3	1	2	1	2	2	2	2	2	2	10	3	3	3
101791115001	2	2	3	2	1	4	2	2	1	2	2	2	2	2	2	10	3	3	3
101791111002	2	1	3	1	1	3	2	2	2	2	2	2	2	2	2	10	3	3	3
101791113001	1	4	3	2	2	3	1	2	1	2	2	2	2	2	2	10	3	3	3
101791109001	1	2	1	2	1	3	2	1	1	2	2	2	2	2	2	10	3	3	3
101791109002	2	1	1	1	1	3	2	2	1	2	2	2	2	2	2	10	3	3	3
101791120002	1	2	3	1	1	1	2	2	1	2	2	2	2	2	2	10	1	3	3
101791120001	2	1	3	1	1	1	2	2	1	2	2	2	2	2	2	10	1	3	3
101791118002	1	1	3	3	1	2	2	2	1	2	2	2	2	2	2	10	2	3	3
101791102002	1	1	3	2	1	4	1	1	1	2	2	2	2	2	2	10	3	3	3
101791102001	2	1	3	1	1	2	2	2	1	2	2	2	2	2	2	10	3	3	3
162431315001	2	1	1	4	1	3	2	2	1	2	2	2	2	2	2	16	2	2	4
162431301002	2	2	1	2	1	1	2	2	2	2	2	2	2	2	2	16	3	2	4
162431326001	1	2	1	4	1	5	1	2	1	2	2	2	2	2	2	16	3	2	4
162431326002	2	1	1	3	1	3	2	2	1	2	2	2	2	2	2	16	3	2	4
162431331002	2	2	1	2	1	3	2	2	1	2	2	1	2	1	2	16	3	2	4
162431318002	1	1	1	3	1	4	1	1	1	2	2	2	2	2	2	16	3	2	4
162431312002	1	3	1	2	1	3	2	1	2	2	2	2	2	2	2	16	3	2	4
162431312001	2	3	1	2	1	1	2	2	1	2	2	2	2	2	2	16	3	2	4
162431105002	2	1	1	3	1	3	2	2	1	2	2	2	2	2	2	16	3	2	4
162431106001	1	1	1	2	1	3	1	2	1	2	2	2	2	2	2	16	3	2	4
162431106002	2	1	1	2	1	4	2	2	1	2	2	2	2	2	2	16	2	2	4
162431123001	1	2	1	3	1	5	1	2	1	2	2	2	2	2	2	16	3	2	4
162431123002	2	2	1	3	1	5	2	2	2	2	2	2	2	2	2	16	3	2	4
162431111002	1	1	1	2	1	3	1	1	1	2	2	2	2	2	2	16	3	2	4
162431214001	1	1	3	3	1	3	1	1	1	2	2	2	2	2	2	16	2	2	4
162431214002	2	1	3	3	1	3	2	2	1	2	2	2	2	2	2	16	1	2	4
162431226002	1	1	3	2	1	4	1	2	1	2	2	2	2	2	2	16	1	2	4
162431226001	2	1	3	2	1	3	2	2	1	2	2	2	2	2	2	16	3	2	4
162431215002	2	5	3	1	2	3	2	2	1	2	2	2	2	2	2	16	2	2	4
162431212002	1	1	3	2	1	2	1	1	1	2	2	2	2	2	2	16	1	2	4
162431212001	2	1	3	2	1	3	2	2	1	2	2	2	2	2	2	16	1	2	4
162431225001	2	2	3	2	2	2	2	2	1	2	2	2	2	2	2	16	1	2	4
162431204001	1	1	3	3	1	4	1	2	1	2	2	2	2	2	2	16	3	2	4
162431204002	2	1	3	2	1	3	2	2	1	1	2	2	2	2	2	16	1	2	4
162431218001	2	4	3	2	1	2	2	2	1	2	2	2	2	2	2	16	2	2	4
162431205002	1	1	3	2	1	3	2	2	1	2	2	2	2	2	2	16	2	2	4
162431222001	2	1	3	2	2	2	2	2	1	1	2	2	2	2	2	16	1	2	4
162431209002	1	3	3	2	1	3	1	2	1	2	2	2	2	2	2	16	1	2	4
162431209001	2	3	3	2	1	3	2	2	1	2	2	2	2	2	2	16	3	2	4
162431210001	2	3	3	2	1	3	2	2	1	2	2	2	2	2	2	16	3	2	4
162431210002	1	3	3	2	1	3	1	1	1	2	2	2	2	2	2	16	1	2	4
162431221002	1	4	3	2	1	3	1	2	2	2	2	2	2	2	2	16	3	2	4
162431216002	1	1	3	2	1	5	2	2	1	2	2	2	2	2	2	16	1	2	4
162431203002	2	5	3	2	1	3	2	2	2	2	2	2	2	2	2	16	3	2	4
162431203001	1	5	3	2	1	3	1	2	1	2	2	2	2	2	2	16	1	2	4
162431208002	2	5	3	1	2	3	2	2	1	2	2	2	2	2	2	16	2	2	4
162431228002	1	2	3	3	1	3	2	2	1	2	2	2	2	2	2	16	2	2	4
162431234001	2	5	3	3	2	4	2	2	1	2	2	2	2	2	2	16	2	2	4
162431224002	2	4	3	2	1	4	2	2	1	2	2	2	2	2	2	16	2	2	4
162431201002	1	2	3	2	1	5	1	1	1	2	2	2	2	2	2	16	3	2	4
162431201001	2	2	3	2	1	4	2	2	1	2	2	2	2	2	2	16	2	2	4
162431227002	2	5	3	2	1	3	2	1	2	2	2	2	2	2	2	16	3	2	4
162431213001	2	3	1	2	2	2	2	2	1	2	2	2	2	2	2	16	3	2	4
161159306001	2	4	1	1	2	3	1	2	1	2	2	2	2	2	2	16	2	2	4
161159303002	1	2	1	3	1	4	2	2	1	2	2	2	2	2	2	16	3	2	4
161159303001	2	3	1	3	1	2	2	2	1	2	2	2	2	2	2	16	3	2	4
161159307001	2	5	1	1	2	1	2	2	1	2	2	2	2	2	2	16	3	2	4
161159221001	1	1	3	3	1	4	1	2	1	2	2	2	2	2	2	16	3	2	4
161159225001	2	1	3	1	1	3	1	1	1	2	2	2	2	2	2	16	2	2	4
161159216002	1	4	3	4	1	3	1	2	2	2	2	2	2	2	2	16	2	2	4
161159216001	2	4	3	2	1	3	1	2	1	2	2	2	2	2	2	16	2	2	4
161159212001	2	4	3	3	2	3	2	2	1	2	2	1	2	1	2	16	3	2	4
161159218002	2	3	2	2	2	3	1	2	1	2	2	2	2	2	2	16	1	2	4
161159224002	1	1	3	2	1	3	1	1	1	2	2	2	2	2	2	16	1	2	4
161159224001	2	1	3	1	1	4	1	1	1	2	2	2	2	2	2	16	3	2	4
161159201002	1	1	2	3	1	4	2	1	2	2	2	2	2	2	2	16	1	2	4
161159201001	2	2	2	2	1	5	2	2	1	2	2	2	2	2	2	16	3	2	4
161159206002	2	4	3	2	2	4	2	2	1	2	1	1	2	1	2	16	3	2	4
161159203001	2	3	3	3	1	4	2	2	2	2	2	2	2	2	2	16	3	2	4
161159202002	2	5	3	2	2	4	2	2	1	2	2	1	2	1	2	16	1	2	4
161159220002	2	3	3	3	2	3	1	2	1	2	2	2	2	2	2	16	3	2	4
161159213001	1	4	3	2	2	5	2	2	1	2	2	2	2	2	2	16	1	2	4
161159209002	1	1	2	3	1	4	2	2	2	2	2	2	2	2	2	16	3	2	4
161159209001	2	1	2	3	1	3	2	2	1	2	2	2	2	2	2	16	3	2	4
161159204002	1	4	3	2	1	4	2	1	1	2	2	2	2	2	2	16	2	2	4
161159204001	2	3	3	2	1	4	2	2	2	2	2	2	2	2	2	16	2	2	4
161159105002	1	1	3	3	1	3	2	2	1	2	2	2	2	2	2	16	2	2	4
161159105001	2	1	3	2	1	3	1	2	1	1	2	2	2	2	2	16	2	2	4
161159120001	1	2	3	3	1	3	1	2	2	1	2	2	2	2	2	16	1	2	4
161159120002	2	1	3	1	1	3	1	1	2	2	2	2	2	2	2	16	1	2	4
161159114001	2	5	3	1	2	3	2	2	1	2	2	2	2	2	2	16	2	2	4
161159121001	1	2	3	2	1	3	1	1	1	2	2	2	2	2	2	16	3	2	4
161159121002	2	2	3	1	1	3	2	2	1	1	2	2	2	2	2	16	2	2	4
161159119003	2	1	3	1	1	3	2	2	1	2	2	2	2	2	2	16	2	2	4
161159103002	2	2	3	2	1	4	2	2	1	2	2	2	2	2	2	16	3	2	4
161159109001	1	1	3	3	2	3	2	1	1	2	2	2	2	2	2	16	3	2	4
161159104002	1	3	3	3	1	3	2	2	1	2	2	1	2	1	2	16	1	2	4
161159104001	2	2	3	1	1	3	1	2	1	2	2	1	2	1	2	16	3	2	4
161159110002	1	3	3	2	1	4	1	1	1	2	2	2	2	2	2	16	3	2	4
161159102002	1	1	3	4	1	3	1	2	1	2	2	2	2	2	2	16	3	2	4
160104325001	2	1	1	4	2	5	2	1	1	2	2	2	2	2	2	16	3	2	4
160104302001	2	1	2	3	1	2	2	1	1	2	2	2	2	2	2	16	1	2	4
160104301001	2	2	1	3	1	3	2	2	1	2	2	2	2	2	2	16	3	2	4
160104308001	1	3	1	2	1	1	2	1	1	2	2	1	2	1	2	16	3	2	4
160104308002	2	2	1	2	1	3	2	2	1	2	1	1	2	1	2	16	1	2	4
160104309002	2	2	1	4	1	3	2	2	1	2	2	2	2	2	2	16	3	2	4
160104306002	1	5	1	2	1	4	2	2	2	2	2	2	2	2	2	16	3	2	4
160104306001	2	4	1	3	1	3	2	2	2	2	2	2	2	2	2	16	3	2	4
160104314001	2	1	1	3	2	4	2	1	1	2	2	2	2	2	2	16	3	2	4
160104313001	2	3	1	2	1	4	2	1	1	2	2	1	2	1	2	16	2	2	4
160104327001	2	1	1	3	1	2	2	2	1	2	2	2	2	2	2	16	1	2	4
160104106002	2	2	1	2	1	4	2	2	1	2	2	1	2	1	2	16	3	2	4
160104106001	1	3	1	4	1	3	2	1	1	2	2	1	2	1	2	16	3	2	4
160104111001	2	3	2	3	2	4	2	1	1	2	2	1	2	1	2	16	3	2	4
160104117001	2	1	1	3	1	3	2	1	1	1	2	2	2	2	2	16	3	2	4
160104117002	1	1	1	3	1	2	1	1	1	1	2	1	2	1	2	16	1	2	4
160104114001	1	5	1	3	2	3	1	2	1	2	2	2	2	2	2	16	2	2	4
160104141002	2	2	3	3	1	3	2	2	1	2	2	1	2	1	2	16	3	2	4
160104141003	1	3	1	3	1	2	1	2	1	1	2	2	2	2	2	16	1	2	4
160104121001	2	2	1	2	1	3	2	1	2	2	2	1	2	1	2	16	3	2	4
160104107002	2	2	1	3	2	3	2	2	1	2	2	2	2	2	2	16	3	2	4
160104129001	2	1	1	3	1	3	2	2	1	2	2	2	2	2	2	16	3	2	4
160104129002	1	2	1	2	1	3	2	1	1	2	2	2	2	2	2	16	3	2	4
160104115001	2	3	1	1	2	3	1	2	1	2	2	2	2	2	2	16	3	2	4
160104125001	2	1	1	3	2	4	2	2	1	2	2	1	2	1	2	16	3	2	4
160104126001	1	5	1	4	2	3	2	1	2	2	2	1	2	1	2	16	3	2	4
160104132001	1	2	1	3	1	5	1	2	2	2	2	2	2	2	2	16	3	2	4
160104132002	2	2	1	3	1	3	2	2	1	2	2	2	2	2	2	16	1	2	4
160104228001	1	2	1	3	1	3	1	1	1	2	2	2	2	2	2	16	3	2	4
160104216001	2	5	1	4	2	3	1	2	1	2	2	1	2	1	2	16	3	2	4
160104233002	1	1	1	3	1	2	1	1	1	2	2	2	2	2	2	16	2	2	4
160104205001	2	4	1	2	2	4	2	2	2	2	2	1	2	1	2	16	2	2	4
160104222001	2	3	1	2	2	3	2	2	1	2	2	2	2	2	2	16	3	2	4
160104213002	2	5	1	2	1	3	2	2	1	2	2	2	2	2	2	16	1	2	4
160104213001	1	5	1	2	1	3	2	2	1	2	2	2	2	2	2	16	3	2	4
168231205001	2	2	3	2	1	4	1	2	1	2	2	2	2	2	2	16	3	2	4
168231204001	2	3	3	2	2	4	1	2	2	2	1	2	2	2	2	16	1	2	4
168231203001	2	5	3	1	2	3	2	1	1	2	1	2	2	2	2	16	3	2	4
168231206002	1	2	3	2	1	3	2	1	1	2	2	1	2	1	2	16	1	2	4
168231225001	2	1	3	2	2	3	2	2	1	2	2	2	2	2	2	16	2	2	4
168231223001	2	1	3	2	1	1	2	2	2	2	2	2	2	2	2	16	1	2	4
168231208002	2	2	3	2	1	3	2	2	2	2	2	2	2	2	2	16	2	2	4
168231222001	2	2	3	2	1	1	2	2	1	2	2	2	2	2	2	16	1	2	4
168231207001	2	1	3	2	1	5	2	2	2	2	2	2	2	2	2	16	3	2	4
168231217001	1	1	3	2	1	3	1	2	1	2	2	2	2	2	2	16	2	2	4
168231221001	1	1	3	3	1	3	2	1	1	2	2	2	2	2	2	16	2	2	4
168231212002	1	3	3	2	1	3	2	2	1	2	2	2	2	2	2	16	2	2	4
168231110002	2	1	3	4	1	3	2	2	1	2	2	2	2	2	2	16	2	2	4
168231101001	1	4	3	2	2	5	2	2	1	2	2	2	2	2	2	16	2	2	4
168231120001	1	1	3	2	1	4	1	2	1	2	2	2	2	2	2	16	2	2	4
168231120002	2	1	3	2	1	3	2	2	1	2	1	2	2	2	2	16	1	2	4
168231106002	1	1	3	3	1	3	1	2	1	2	2	2	2	2	2	16	2	2	4
168231124002	1	2	3	2	1	1	1	1	1	2	2	2	2	2	2	16	2	2	4
168231104001	1	3	3	2	1	3	2	2	1	2	2	2	2	2	2	16	2	2	4
168231104002	2	1	3	2	1	1	2	2	1	2	2	2	2	2	2	16	2	2	4
168231108001	2	1	3	2	1	4	1	2	1	2	2	2	2	2	2	16	1	2	4
168231107002	1	3	3	2	1	3	2	2	1	2	2	2	2	2	2	16	1	2	4
168231107001	2	2	3	2	1	4	1	2	2	2	2	2	2	2	2	16	3	2	4
168231126001	1	2	3	2	1	5	2	2	1	2	2	1	2	1	2	16	2	2	4
168231126002	2	2	3	2	1	1	2	2	1	2	2	1	2	1	2	16	1	2	4
168231116001	1	1	3	4	1	3	1	1	1	1	2	2	2	2	2	16	1	2	4
168231115001	1	2	3	2	1	3	1	2	1	2	2	1	2	1	2	16	3	2	4
168231115002	2	2	3	3	1	3	1	2	1	1	2	2	2	2	2	16	1	2	4
168231118001	1	3	3	2	1	3	2	1	1	2	2	2	2	2	2	16	3	2	4
168231105002	1	3	3	3	1	3	1	1	1	2	2	2	2	2	2	16	3	2	4
168231122001	2	3	3	3	1	5	2	2	1	2	2	1	2	1	2	16	3	2	4
168231122002	1	3	3	3	1	4	1	2	1	2	2	1	2	1	2	16	3	2	4
168231103002	1	2	3	2	1	3	1	1	1	2	2	2	2	2	2	16	2	2	4
168231103001	2	1	3	2	1	4	1	2	1	2	2	2	2	2	2	16	3	2	4
168231121001	1	3	3	2	1	3	2	1	1	2	2	2	2	2	2	16	1	2	4
168231121002	2	3	3	2	1	3	1	2	1	2	2	2	2	2	2	16	3	2	4
168231113002	1	2	3	2	1	3	2	2	1	2	1	2	2	2	2	16	3	2	4
168231315002	2	1	1	2	2	1	2	2	1	2	2	2	2	2	2	16	2	2	4
168231321002	1	3	1	4	1	3	1	1	1	2	2	2	2	2	2	16	2	2	4
168231314002	2	2	1	3	1	4	2	2	1	2	2	2	2	2	2	16	3	2	4
168231314001	1	2	1	4	1	5	2	1	1	2	2	2	2	2	2	16	3	2	4
168231317002	1	3	3	4	1	2	2	1	1	2	2	2	2	2	2	16	1	2	4
168231312002	1	5	3	2	1	3	2	2	1	2	2	1	2	1	2	16	3	2	4
168231312001	2	4	1	2	1	5	2	2	2	2	2	1	2	1	2	16	3	2	4
168231313001	2	3	1	3	2	3	2	2	1	2	2	2	2	2	2	16	3	2	4
168231316002	1	1	1	4	1	3	1	1	1	2	2	2	2	2	2	16	3	2	4
168231316001	2	1	1	4	1	3	2	2	1	2	2	2	2	2	2	16	3	2	4
168231307002	1	1	1	3	1	1	1	1	1	2	2	2	2	2	2	16	2	2	4
168231307001	2	1	1	3	1	3	2	2	1	2	2	2	2	2	2	16	3	2	4
168231302002	1	4	1	4	1	2	2	2	1	2	2	2	2	2	2	16	2	2	4
168231302001	2	4	1	2	1	3	2	2	1	2	2	2	2	2	2	16	1	2	4
168231310001	1	4	1	4	2	3	2	2	1	2	2	2	2	2	2	16	3	2	4
168231308001	2	4	3	4	2	5	2	2	1	2	2	2	2	2	2	16	3	2	4
166006214001	2	2	3	1	2	5	2	2	2	2	2	2	2	2	2	16	3	2	4
166006216001	1	3	3	2	1	3	1	1	1	2	2	2	2	2	2	16	2	2	4
166006216002	2	2	3	2	1	4	2	2	1	2	2	2	2	2	2	16	2	2	4
166006215001	1	1	3	3	1	4	1	1	1	2	2	2	2	2	2	16	1	2	4
166006201001	2	5	3	2	2	2	2	2	1	2	2	2	2	2	2	16	1	2	4
166006225001	2	1	3	1	1	4	2	2	1	2	2	2	2	2	2	16	3	2	4
166006221001	2	2	3	1	1	1	2	1	1	2	2	2	2	2	2	16	1	2	4
166006221002	1	2	3	1	1	3	2	1	1	2	2	2	2	2	2	16	1	2	4
166006218001	2	1	3	1	2	5	1	2	1	2	2	2	2	2	2	16	3	2	4
166006219001	2	2	3	2	1	4	2	2	1	2	2	2	2	2	2	16	3	2	4
166006219002	1	2	3	2	1	3	1	2	1	2	2	2	2	2	2	16	2	2	4
166006207002	1	2	3	2	1	3	1	1	1	2	2	2	2	2	2	16	1	2	4
166006207001	2	1	3	3	1	3	2	2	1	2	2	2	2	2	2	16	3	2	4
166006206001	1	3	3	3	1	3	1	1	1	2	2	2	2	2	2	16	3	2	4
166006206002	2	2	3	1	1	3	2	2	1	2	2	2	2	2	2	16	3	2	4
166006208002	1	1	3	2	1	3	1	1	1	2	2	2	2	2	2	16	1	2	4
166006222001	2	3	3	3	1	4	2	2	1	2	2	2	2	2	2	16	3	2	4
166006222002	1	3	3	4	1	4	2	2	1	2	2	2	2	2	2	16	3	2	4
166006308001	2	2	3	1	1	4	2	2	1	2	2	2	2	2	2	16	3	2	4
166006308002	1	2	3	3	1	4	1	2	1	2	2	2	2	2	2	16	3	2	4
166006306002	1	1	3	2	1	4	1	2	1	2	2	2	2	2	2	16	3	2	4
166006306001	2	1	3	2	1	3	2	2	1	2	2	2	2	2	2	16	2	2	4
166006320002	1	2	3	2	1	4	1	1	1	2	2	2	2	2	2	16	3	2	4
166006320001	2	2	3	1	1	1	2	2	1	2	2	2	2	2	2	16	1	2	4
166006331001	1	1	3	4	1	4	2	2	1	2	2	2	2	2	2	16	3	2	4
166006316002	1	1	3	2	1	2	2	1	1	2	2	2	2	2	2	16	3	2	4
166006321001	1	2	3	2	1	5	2	1	1	2	2	2	2	2	2	16	3	2	4
166006321002	2	1	3	2	1	5	2	2	1	2	2	2	2	2	2	16	3	2	4
166006303001	2	3	3	1	1	5	2	2	1	2	2	2	2	2	2	16	2	2	4
166006322002	2	1	3	2	1	3	2	2	1	2	2	2	2	2	2	16	2	2	4
166006322001	1	1	3	4	1	4	1	1	1	2	2	2	2	2	2	16	2	2	4
166006324001	1	1	3	2	1	3	2	1	1	2	2	2	2	2	2	16	2	2	4
166006324002	2	2	3	1	1	1	2	2	1	1	2	2	2	2	2	16	3	2	4
166006301001	2	2	3	1	1	4	2	2	1	2	2	2	2	2	2	16	3	2	4
166006310001	1	1	3	2	1	3	1	1	1	2	2	2	2	2	2	16	3	2	4
166006310002	2	1	3	1	1	3	2	2	1	1	1	2	2	2	2	16	2	2	4
166006302002	1	1	3	3	1	3	2	1	1	2	2	2	2	2	2	16	2	2	4
166006302001	2	1	3	2	1	4	2	2	2	2	2	2	2	2	2	16	3	2	4
166006317002	1	2	3	2	1	3	1	1	1	2	2	2	2	2	2	16	3	2	4
166006315001	1	2	3	2	2	1	2	2	2	2	2	2	2	2	2	16	1	2	4
166006305002	1	5	3	2	1	3	2	2	2	2	2	2	2	2	2	16	3	2	4
166006305001	2	5	3	1	1	1	2	2	2	2	2	1	1	2	2	16	1	2	4
166006304001	2	2	3	2	1	3	2	2	1	2	2	2	2	2	2	16	1	2	4
166006319001	2	1	3	3	1	5	2	2	2	2	2	2	2	2	2	16	3	2	4
166006309002	1	2	3	2	1	3	2	1	1	2	2	2	2	2	2	16	3	2	4
166006309001	2	2	3	1	1	4	2	2	1	2	2	2	2	2	2	16	3	2	4
166006318002	2	2	3	1	2	3	1	1	1	2	2	2	2	2	2	16	3	2	4
166006312001	1	2	3	2	1	4	1	1	2	2	1	2	2	2	2	16	3	2	4
166006312002	2	2	3	2	1	3	1	2	1	2	1	2	2	2	2	16	2	2	4
166006115002	2	1	2	4	1	3	2	2	1	1	2	2	2	2	2	16	3	2	4
166006125002	1	1	3	2	1	3	2	1	1	2	2	2	2	2	2	16	1	2	4
166006111001	1	3	3	2	1	3	2	1	1	2	2	2	2	2	2	16	2	2	4
166006111002	2	2	3	1	1	4	2	2	1	2	2	2	2	2	2	16	3	2	4
166006105001	2	3	3	2	1	5	2	2	1	2	2	1	2	1	2	16	3	2	4
166006105002	1	3	3	2	1	3	2	2	1	2	2	2	2	2	2	16	1	2	4
166006116001	1	1	3	2	2	5	1	1	1	2	2	2	2	2	2	16	2	2	4
166006109001	2	4	3	1	2	4	1	2	1	2	2	2	2	2	2	16	2	2	4
166006120001	1	1	3	2	1	4	1	1	2	2	2	2	2	2	2	16	3	2	4
212428326001	2	2	3	2	2	4	2	2	1	2	2	2	2	2	2	21	3	1	3
212428312002	1	1	2	3	1	2	1	1	1	2	1	2	2	2	2	21	3	1	3
212428312001	2	2	2	2	1	4	2	2	2	2	2	2	2	2	2	21	3	1	3
212428304002	1	3	1	4	1	3	1	2	1	2	2	2	2	2	2	21	1	1	3
212428304001	2	3	1	4	1	3	2	2	1	2	2	2	2	2	2	21	3	1	3
212428308001	2	2	1	2	2	5	2	2	1	1	2	2	2	2	2	21	3	1	3
212428328001	1	5	1	2	1	4	2	2	1	2	2	2	2	2	2	21	3	1	3
212428328002	2	4	1	2	1	3	1	2	1	2	2	2	2	2	2	21	2	1	3
212428318001	2	2	2	3	1	3	2	2	2	2	2	2	2	2	2	21	3	1	3
212428333001	2	2	2	2	1	3	2	1	1	2	2	2	2	2	2	21	2	1	3
212428333002	1	2	2	2	1	3	1	1	1	2	2	2	2	2	2	21	3	1	3
212428324001	2	2	1	4	1	3	2	2	1	2	2	2	2	2	2	21	3	1	3
212428330002	1	2	1	3	1	1	2	2	1	2	2	2	2	2	2	21	1	1	3
212428330001	2	2	1	2	1	3	2	2	1	2	2	2	2	2	2	21	3	1	3
212428331002	1	2	3	4	1	5	1	1	1	2	2	2	2	2	2	21	3	1	3
212428321001	1	1	1	4	1	3	1	1	1	2	2	2	2	2	2	21	1	1	3
212428321002	2	1	1	4	1	3	2	2	1	2	2	2	2	2	2	21	2	1	3
212428310001	2	1	2	4	1	4	2	2	1	2	2	2	2	2	2	21	3	1	3
212428310002	1	2	1	4	1	2	1	1	1	2	2	2	2	2	2	21	1	1	3
212428311002	1	2	1	3	1	3	1	2	1	2	2	2	2	2	2	21	1	1	3
212428311001	2	2	1	2	1	4	1	2	1	2	2	2	2	2	2	21	3	1	3
212428332001	2	2	1	2	1	3	1	2	1	2	2	2	2	2	2	21	2	1	3
212428317002	1	1	1	4	1	3	2	2	1	2	2	2	2	2	2	21	1	1	3
212428329002	1	2	2	3	1	4	1	2	1	2	2	2	2	2	2	21	2	1	3
212428329001	2	1	1	3	1	5	2	2	2	2	2	2	2	2	2	21	3	1	3
212428325001	2	1	1	2	1	4	1	2	1	2	2	1	2	1	2	21	3	1	3
212428325002	1	2	1	3	1	2	1	1	1	2	2	1	2	1	2	21	2	1	3
212428211002	1	2	1	4	1	2	2	1	1	2	2	2	2	2	2	21	1	1	3
212428219002	1	2	1	3	1	3	1	2	1	2	2	2	2	2	2	21	1	1	3
212428215002	2	4	1	4	1	3	2	2	1	2	2	2	2	2	2	21	2	1	3
212428215001	1	4	1	3	1	5	2	2	1	2	2	2	2	2	2	21	3	1	3
212428214001	1	5	1	2	1	5	2	2	2	2	2	2	2	2	2	21	3	1	3
212428214002	2	1	2	2	1	4	2	2	1	2	2	2	2	2	2	21	3	1	3
212428234001	1	3	1	4	2	5	2	2	2	2	2	2	2	2	2	21	3	1	3
212428220001	1	1	1	4	1	4	1	2	1	2	2	2	2	2	2	21	2	1	3
212428220002	2	1	1	3	1	4	2	2	1	2	2	2	2	2	2	21	3	1	3
212428206002	1	3	1	4	1	4	2	2	1	2	2	2	2	2	2	21	3	1	3
212428206001	2	1	1	4	1	3	2	2	1	2	2	2	2	2	2	21	1	1	3
212428216001	2	1	1	3	2	4	2	2	1	2	2	2	2	2	2	21	3	1	3
212428213001	2	2	1	2	1	3	2	1	1	2	2	2	2	2	2	21	1	1	3
212428213002	1	3	1	4	1	1	2	2	1	2	2	2	2	2	2	21	3	1	3
212428115002	1	2	1	4	1	3	1	1	1	2	2	2	2	2	2	21	1	1	3
212428113001	1	1	2	3	1	3	1	1	1	2	2	2	2	2	2	21	1	1	3
212428104001	2	2	2	2	1	3	2	2	1	2	2	2	2	2	2	21	2	1	3
212428132001	1	2	1	2	2	3	1	1	1	1	2	2	2	2	2	21	1	1	3
212428134001	2	1	1	2	2	5	2	2	1	2	2	2	2	2	2	21	3	1	3
212428119001	1	3	1	2	1	4	2	1	1	2	2	2	2	2	2	21	2	1	3
212428119002	2	2	1	2	1	4	2	2	1	2	2	2	2	2	2	21	3	1	3
212428112001	1	1	2	3	1	3	1	1	2	2	2	2	2	2	2	21	2	1	3
212428121002	1	3	1	3	1	5	2	2	1	2	2	2	2	2	2	21	3	1	3
212428121001	2	2	1	2	1	4	2	2	1	2	2	2	2	2	2	21	2	1	3
212428103002	2	4	1	2	2	1	1	2	1	2	2	2	2	2	2	21	2	1	3
212428108002	1	2	2	2	1	1	2	1	1	1	2	2	2	2	2	21	2	1	3
211176106002	1	1	3	3	1	3	1	1	1	2	2	2	2	2	2	21	2	1	3
211176115001	1	1	3	2	1	3	2	2	1	2	2	2	2	2	2	21	3	1	3
211176115002	2	1	3	2	1	3	1	2	1	2	2	2	2	2	2	21	3	1	3
211176125002	2	1	2	2	1	4	1	2	2	2	2	2	2	2	2	21	3	1	3
211176130002	2	2	3	2	1	3	1	1	1	2	2	2	2	2	2	21	3	1	3
211176130001	1	1	3	2	1	2	1	1	1	1	2	2	2	2	2	21	3	1	3
211176128001	1	2	3	2	1	3	1	1	1	1	2	2	2	2	2	21	3	1	3
211176128002	2	3	3	2	1	3	2	2	1	2	2	2	2	2	2	21	3	1	3
211176127002	1	1	3	2	1	4	2	2	2	2	2	2	2	2	2	21	3	1	3
211176127001	2	1	3	2	1	4	1	2	1	2	2	2	2	2	2	21	3	1	3
211176113002	1	1	3	2	1	5	1	2	1	1	2	2	2	2	2	21	3	1	3
211176113001	2	1	3	1	1	4	1	2	1	2	2	2	2	2	2	21	3	1	3
211176120002	2	2	1	2	2	3	2	2	1	2	2	2	2	2	2	21	3	1	3
211176101001	1	1	3	2	1	1	2	1	1	2	2	2	2	2	2	21	1	1	3
211176116001	2	1	3	1	1	1	2	2	1	2	2	1	2	1	1	21	2	1	3
211176122002	2	1	3	1	1	3	1	2	2	2	2	2	2	2	2	21	3	1	3
211176112001	2	1	3	4	1	4	2	2	1	2	2	2	2	2	2	21	3	1	3
211176112002	1	1	3	3	1	3	2	2	1	2	2	2	2	2	2	21	1	1	3
211176105002	2	4	3	1	2	4	1	2	1	2	2	2	2	2	2	21	2	1	3
211176114001	1	2	3	2	1	4	2	2	1	2	2	2	2	2	2	21	3	1	3
211176129001	2	1	3	2	1	3	2	2	1	2	2	2	2	2	2	21	1	1	3
211176121002	2	3	3	2	1	4	2	2	1	2	2	2	2	2	2	21	1	1	3
211176121001	1	2	3	2	1	4	1	1	1	2	2	2	2	2	2	21	2	1	3
211176123002	2	3	1	3	2	2	1	1	1	2	2	2	2	2	2	21	2	1	3
211176118001	1	1	3	4	1	3	2	1	1	2	2	2	2	2	2	21	3	1	3
211176118002	2	1	3	2	1	4	1	2	1	2	2	2	2	2	2	21	3	1	3
211176207002	2	1	3	1	1	3	1	2	1	2	2	2	2	2	2	21	3	1	3
211176207001	1	2	3	2	1	1	1	1	1	2	2	2	2	2	2	21	1	1	3
211176204002	1	1	3	2	1	3	1	1	1	2	1	2	2	2	2	21	1	1	3
211176204001	2	1	3	1	1	4	2	2	1	2	2	2	2	2	2	21	3	1	3
211176208002	2	2	3	2	1	4	2	2	2	2	2	2	2	2	2	21	3	1	3
211176208001	1	2	3	2	1	4	2	2	2	2	2	2	2	2	2	21	3	1	3
211176211001	1	1	3	3	1	3	2	1	2	2	2	2	2	2	2	21	1	1	3
211176218001	1	2	3	2	1	2	2	1	2	2	2	2	2	2	2	21	3	1	3
211176215002	2	1	3	2	1	3	2	2	1	2	2	2	2	2	2	21	3	1	3
211176210001	2	1	3	2	1	2	2	2	2	2	2	2	2	2	2	21	3	1	3
211176227002	1	4	3	2	1	3	1	1	1	2	2	2	2	2	2	21	1	1	3
211176227001	2	2	3	2	1	4	2	2	1	2	2	2	2	2	2	21	3	1	3
211176221001	2	4	1	1	2	3	2	2	1	2	2	2	2	2	2	21	2	1	3
211176229001	1	3	3	2	1	4	2	1	1	2	2	2	2	2	2	21	3	1	3
211176229002	2	3	3	2	1	5	2	2	1	2	2	2	2	2	2	21	3	1	3
211176212001	1	2	3	3	1	4	2	2	1	2	2	2	2	2	2	21	1	1	3
211176212002	2	1	3	2	1	4	2	2	1	2	2	2	2	2	2	21	3	1	3
211176219001	2	2	3	2	2	3	2	2	1	2	2	2	2	2	2	21	3	1	3
211176222002	1	1	3	3	1	3	1	1	1	1	2	2	2	2	2	21	3	1	3
211176222001	2	1	3	2	1	4	2	2	1	2	2	2	2	2	2	21	1	1	3
211176216001	1	4	3	2	2	3	1	2	1	2	2	2	2	2	2	21	1	1	3
211176209001	1	1	3	1	2	4	2	1	1	2	2	2	2	2	2	21	3	1	3
211176206001	2	2	3	1	2	5	2	2	1	2	2	2	2	2	2	21	3	1	3
211176213002	2	2	3	1	1	3	2	2	1	2	1	2	2	2	2	21	1	1	3
211176217001	2	4	3	1	2	4	1	2	1	2	2	2	2	2	2	21	1	1	3
211176317002	1	2	2	3	2	3	2	1	1	2	2	2	2	2	2	21	2	1	3
211176304002	2	3	1	2	1	3	2	1	1	2	2	2	2	2	2	21	3	1	3
211176336002	1	1	3	2	1	1	1	1	1	2	2	2	2	2	2	21	2	1	3
211176320002	2	3	3	2	1	3	2	1	1	2	2	2	2	2	2	21	3	1	3
211176321001	1	1	3	4	1	2	2	2	1	1	2	2	2	2	2	21	2	1	3
211176321002	2	1	3	2	1	4	1	2	1	1	2	2	2	2	2	21	3	1	3
211176316002	2	4	3	1	2	4	1	2	1	2	2	2	2	2	2	21	2	1	3
211176326001	1	3	3	2	1	1	2	2	1	2	2	2	2	2	2	21	2	1	3
211176326002	2	3	3	2	1	3	2	2	1	2	2	2	2	2	2	21	3	1	3
211176318002	1	2	3	2	1	5	2	1	1	2	2	2	2	2	2	21	3	1	3
211176318001	2	1	1	1	1	3	2	2	1	2	2	2	2	2	2	21	3	1	3
211176313002	1	1	1	4	1	2	2	2	1	2	2	2	2	2	2	21	1	1	3
211176313001	2	1	1	2	1	3	1	2	1	2	2	2	2	2	2	21	2	1	3
211176311002	1	2	3	2	1	3	2	1	1	2	2	2	2	2	2	21	1	1	3
211176311001	2	2	3	2	1	4	2	2	1	2	2	2	2	2	2	21	3	1	3
211176301002	2	3	3	2	2	3	2	2	1	2	2	2	2	2	2	21	3	1	3
211176305001	1	4	3	1	1	5	1	2	1	2	1	2	2	2	2	21	2	1	3
211176305002	2	4	3	1	1	5	1	2	2	2	2	2	2	2	2	21	3	1	3
211176315002	1	3	3	1	1	5	2	2	1	2	2	2	2	2	2	21	3	1	3
211176315001	2	2	3	2	1	5	1	1	1	2	2	2	2	2	2	21	3	1	3
211176323001	1	5	3	2	2	4	1	1	1	2	2	2	2	2	2	21	2	1	3
211176302002	2	2	3	1	1	4	1	2	1	2	2	2	2	2	2	21	3	1	3
211154227002	1	1	2	4	1	3	1	1	1	2	2	2	2	2	2	21	3	1	3
211154218001	1	5	2	3	1	3	2	2	2	2	2	2	2	2	2	21	3	1	3
211154215001	1	3	2	4	1	3	2	1	1	2	2	2	2	2	2	21	1	1	3
211154215002	2	3	2	3	1	4	2	2	1	2	2	1	2	1	2	21	3	1	3
211154231002	1	4	1	3	1	2	2	1	1	2	2	2	2	2	2	21	1	1	3
211154222001	2	4	3	1	2	1	2	2	1	2	2	2	2	2	2	21	1	1	3
211154228001	1	4	2	3	1	4	1	2	1	2	2	2	2	2	2	21	3	1	3
211154228002	2	4	2	2	1	5	2	2	1	2	2	2	2	2	2	21	3	1	3
211154201002	1	3	2	3	1	3	2	2	1	2	2	2	2	2	2	21	1	1	3
211154201001	2	2	1	1	1	3	2	2	1	2	2	2	2	2	2	21	2	1	3
211154203001	1	3	2	2	2	3	1	1	1	2	2	2	2	2	2	21	2	1	3
211154229002	2	4	2	2	1	3	2	2	1	2	2	1	2	1	2	21	3	1	3
211154214002	2	5	2	1	1	1	1	2	1	2	2	2	2	2	2	21	3	1	3
211154209001	2	2	1	2	2	3	1	2	1	2	2	2	2	2	2	21	3	1	3
211154213001	2	4	2	2	2	3	2	2	1	2	2	2	2	2	2	21	1	1	3
211154230001	2	3	3	3	1	3	2	2	2	2	2	2	2	2	2	21	2	1	3
211154230002	1	4	3	2	1	3	2	2	1	2	2	2	2	2	2	21	3	1	3
211154204002	2	2	2	1	1	4	2	2	1	2	2	2	2	2	2	21	3	1	3
211154232002	1	1	2	3	1	3	1	2	2	2	2	2	2	2	2	21	3	1	3
211154232001	2	1	2	2	1	3	1	2	1	2	2	2	2	2	2	21	3	1	3
211154226002	2	2	2	3	1	3	2	1	1	2	2	2	2	2	2	21	2	1	3
211154101001	2	3	1	3	2	3	2	2	1	2	2	1	2	1	2	21	3	1	3
211154110002	1	4	1	4	1	1	2	1	1	2	2	1	2	1	2	21	1	1	3
211154120001	1	2	1	3	1	3	2	1	1	1	2	2	2	2	2	21	3	1	3
211154124001	2	1	1	2	2	1	2	2	1	2	2	2	2	2	2	21	2	1	3
211154104002	1	5	1	2	1	3	2	2	1	2	2	2	2	2	2	21	3	1	3
211154104001	2	4	1	2	1	3	2	2	1	2	2	2	2	2	2	21	3	1	3
211154119002	2	2	1	4	1	2	2	2	1	2	2	2	2	2	2	21	3	1	3
211154117001	1	3	1	4	1	1	2	1	1	2	2	2	2	2	2	21	1	1	3
211154117002	2	2	1	3	1	3	1	2	1	2	2	1	2	1	2	21	2	1	3
211154303001	1	1	3	2	2	3	1	1	1	2	2	2	2	2	2	21	2	1	3
211154325001	1	5	3	2	2	5	2	2	2	2	2	2	2	2	2	21	3	1	3
211154314002	1	1	3	4	1	1	2	2	1	2	2	2	2	2	2	21	1	1	3
211154314001	2	2	3	1	1	1	2	2	1	2	2	2	2	2	2	21	3	1	3
211154322002	1	1	3	2	1	5	1	2	1	2	2	2	2	2	2	21	3	1	3
211154305001	1	2	3	3	1	4	1	1	1	2	2	2	2	2	2	21	3	1	3
211154305002	2	2	3	2	1	3	2	2	1	2	2	2	2	2	2	21	3	1	3
211154312002	2	2	3	1	1	3	2	2	1	2	2	2	2	2	2	21	1	1	3
211154306001	2	1	1	1	2	5	2	1	1	2	2	2	2	2	2	21	3	1	3
211154313002	1	1	1	2	1	4	1	2	1	2	2	2	2	2	2	21	2	1	3
211154320002	1	1	3	2	1	3	1	1	1	2	2	2	2	2	2	21	3	1	3
211154320001	2	1	3	1	1	3	2	1	1	2	2	2	2	2	2	21	3	1	3
211154308002	1	5	3	2	1	3	1	1	1	2	2	1	2	1	2	21	3	1	3
211154308001	2	5	3	2	1	4	2	1	1	2	2	2	2	2	2	21	3	1	3
211154302002	1	1	3	2	1	3	1	1	1	2	2	2	2	2	2	21	2	1	3
211154302001	2	1	3	2	1	3	2	2	2	2	2	2	2	2	2	21	3	1	3
211154301002	1	1	3	3	1	4	1	1	1	1	2	2	2	2	2	21	3	1	3
211154301001	2	1	3	2	1	3	2	2	1	2	2	2	2	2	2	21	1	1	3
211154321001	2	5	1	1	2	3	2	1	1	2	1	2	2	2	2	21	3	1	3
211154309001	2	1	3	2	2	3	1	2	1	2	2	2	2	2	2	21	2	1	3
211154330001	2	2	3	1	1	3	2	2	1	2	2	1	2	1	2	21	3	1	3
211154329001	2	3	3	1	1	3	1	2	1	2	2	2	2	2	2	21	3	1	3
211154327002	1	4	3	2	2	1	1	1	1	2	2	1	2	1	2	21	1	1	3
144016316002	1	2	3	3	1	4	1	1	1	2	2	2	2	2	2	14	2	1	3
144016316001	2	1	3	3	1	5	2	2	2	2	2	2	2	2	2	14	3	1	3
144016315001	1	1	1	3	1	3	2	1	1	1	2	2	2	2	2	14	3	1	3
144016311001	2	1	1	3	2	3	1	2	1	2	2	2	2	2	2	14	3	1	3
144016322001	2	1	1	3	2	3	1	2	1	2	2	2	2	2	2	14	3	1	3
144016313001	1	4	2	2	1	2	1	1	1	2	2	2	2	2	2	14	3	1	3
144016313002	2	3	2	2	1	3	2	2	1	2	2	2	2	2	2	14	3	1	3
144016320001	1	1	2	3	1	4	2	2	1	2	2	2	2	2	2	14	3	1	3
144016302001	1	1	1	3	1	3	1	2	1	2	2	2	2	2	2	14	3	1	3
144016321001	2	5	1	2	2	3	2	2	1	2	2	2	2	2	2	14	3	1	3
144016120001	1	2	1	2	1	2	2	1	1	2	2	2	2	2	2	14	3	1	3
144016105002	1	1	2	3	1	3	2	1	1	2	2	2	2	2	2	14	3	1	3
144016105001	2	1	2	3	1	3	2	2	1	2	2	2	2	2	2	14	3	1	3
144016106002	2	1	1	3	1	2	2	2	1	2	2	2	2	2	2	14	2	1	3
144016106001	1	1	1	3	1	3	1	1	1	2	2	2	2	2	2	14	1	1	3
144016102001	2	3	1	3	1	4	2	2	1	2	2	2	2	2	2	14	3	1	3
144016116001	1	2	1	3	1	4	1	1	1	2	2	2	2	2	2	14	3	1	3
144016116002	2	1	1	3	1	3	2	2	1	2	2	2	2	2	2	14	3	1	3
144016109001	1	2	1	3	1	4	2	1	1	2	2	2	2	2	2	14	3	1	3
144016109002	2	2	1	3	1	2	2	1	1	2	2	2	2	2	2	14	2	1	3
144016124003	1	3	1	3	1	3	1	2	2	2	2	2	2	2	2	14	3	1	3
144016115001	1	2	1	4	1	3	2	1	1	2	2	2	2	2	2	14	3	1	3
144016115002	2	2	1	2	1	3	2	2	1	2	2	2	2	2	2	14	2	1	3
144016114002	2	2	1	2	1	5	2	2	1	2	2	1	2	1	2	14	3	1	3
144016114001	1	2	1	1	1	4	2	2	1	2	2	1	2	1	2	14	3	1	3
144016117002	1	2	1	3	1	5	1	1	1	2	2	2	2	2	2	14	2	1	3
144016104002	1	1	1	2	1	3	1	1	1	2	2	2	2	2	2	14	3	1	3
142403109001	2	1	1	2	1	3	2	2	1	2	2	2	2	2	2	14	1	1	3
142403109002	1	1	1	3	1	1	2	1	1	2	2	2	2	2	2	14	1	1	3
142403108002	1	2	2	3	1	3	1	2	1	2	2	2	2	2	2	14	3	1	3
142403108001	2	2	2	1	1	1	2	2	1	2	2	2	2	2	2	14	3	1	3
142403102001	2	4	1	2	2	3	2	2	1	2	1	2	2	2	2	14	2	1	3
142403106001	2	4	1	2	2	3	2	2	1	2	2	2	2	2	2	14	2	1	3
142403104002	2	1	1	4	1	3	2	2	1	2	2	2	2	2	2	14	3	1	3
142403104001	1	1	2	4	1	3	2	2	1	2	2	2	2	2	2	14	1	1	3
142403127001	2	5	2	3	2	2	2	2	1	2	2	1	2	1	2	14	1	1	3
142403121002	2	3	1	4	1	1	2	2	1	2	2	2	2	2	2	14	2	1	3
142403111002	2	2	1	3	1	4	2	2	2	2	2	1	2	1	1	14	3	1	3
142403117001	1	1	2	4	1	3	2	1	1	2	2	2	2	2	2	14	3	1	3
142403110001	1	4	2	3	1	3	1	1	1	2	2	2	2	2	2	14	3	1	3
142403114002	1	2	2	2	1	5	2	1	2	2	2	2	2	2	2	14	3	1	3
142403114001	2	2	1	2	1	4	2	2	2	2	2	2	2	2	2	14	3	1	3
142403107002	2	2	1	2	1	2	2	2	1	2	2	2	2	2	2	14	1	1	3
142403312002	1	1	2	3	1	5	2	2	2	2	2	2	2	2	2	14	3	1	3
142403304002	2	3	2	3	2	3	2	2	1	2	2	2	2	2	2	14	3	1	3
142403310001	1	2	2	4	1	3	2	1	1	2	2	2	2	2	2	14	3	1	3
142403310002	2	2	1	3	1	3	2	2	1	2	2	2	2	2	2	14	1	1	3
142403322001	2	2	2	4	1	4	2	2	1	2	2	1	2	1	2	14	3	1	3
142403303002	1	1	2	3	1	3	2	1	2	2	2	2	2	2	2	14	2	1	3
142403303001	2	1	2	1	1	3	2	2	1	2	2	2	2	2	2	14	3	1	3
142403325001	2	1	2	2	1	3	2	2	1	2	2	2	2	2	2	14	3	1	3
142403317002	1	2	2	2	1	3	2	2	1	2	2	2	2	2	2	14	3	1	3
142403317001	2	1	2	2	1	1	2	2	1	2	2	2	2	2	2	14	3	1	3
142403306001	1	3	1	2	1	1	2	2	1	2	2	2	2	2	2	14	1	1	3
142403306002	2	3	1	2	1	3	2	2	1	2	2	2	2	2	2	14	3	1	3
142403337001	2	2	1	2	2	3	2	2	1	2	2	2	2	2	2	14	3	1	3
142403334001	1	3	2	2	1	1	1	1	2	2	2	2	2	2	2	14	2	1	3
142403334002	2	1	2	2	1	3	2	2	1	2	2	2	2	2	2	14	3	1	3
142403326002	2	2	1	3	1	1	2	2	1	2	2	1	2	2	1	14	3	1	3
142403305001	1	3	2	2	1	4	2	2	1	2	2	2	2	2	2	14	3	1	3
142403305002	2	3	2	2	1	4	2	2	1	2	2	2	2	2	2	14	3	1	3
142403212001	2	1	1	4	2	1	2	2	1	2	2	2	2	2	2	14	2	1	3
142403207001	2	1	1	3	2	5	2	2	1	2	2	2	2	2	2	14	3	1	3
142403221001	1	2	1	3	1	3	1	1	1	2	2	2	2	2	2	14	1	1	3
142403221002	2	2	1	2	1	2	2	2	1	2	2	2	2	2	2	14	1	1	3
142403224001	2	5	1	1	2	3	2	2	2	2	2	2	2	2	2	14	3	1	3
142403208001	2	2	1	4	1	4	2	2	1	2	2	2	2	2	2	14	3	1	3
142403208002	1	3	1	4	1	4	1	1	1	2	2	2	2	2	2	14	3	1	3
142403223001	2	5	1	1	2	1	2	2	1	1	2	2	2	2	2	14	3	1	3
142403209002	2	3	1	2	1	3	2	2	1	2	2	1	2	1	2	14	3	1	3
142403205001	2	2	1	2	2	4	1	2	1	2	2	2	2	2	2	14	3	1	3
141154122001	1	3	3	2	2	3	2	2	1	2	2	1	1	1	2	14	3	1	3
141154118001	2	3	3	1	2	4	2	2	1	2	2	1	2	1	1	14	3	1	3
141154127002	1	1	3	2	1	2	1	1	1	2	2	1	2	2	1	14	1	1	3
141154127001	2	1	3	2	1	4	1	2	1	2	2	1	2	1	2	14	3	1	3
141154119001	2	4	3	2	1	4	2	2	1	2	2	2	2	2	2	14	3	1	3
141154101003	2	1	3	1	1	3	2	2	1	2	2	2	2	2	2	14	1	1	3
141154101002	1	2	3	2	1	3	1	1	2	2	2	2	2	2	2	14	2	1	3
141154123002	2	3	3	2	1	3	2	2	1	2	2	1	2	1	1	14	2	1	3
141154112001	2	2	3	2	2	3	2	2	1	2	2	1	2	1	2	14	3	1	3
141154109001	1	2	3	4	1	3	2	1	1	2	2	1	2	1	2	14	1	1	3
141154109002	2	2	3	2	1	3	2	2	1	2	2	2	2	2	2	14	2	1	3
141154121001	2	4	3	1	2	1	2	2	1	1	1	2	2	2	2	14	3	1	3
141154124002	2	2	3	2	1	4	1	2	1	2	2	1	2	1	2	14	3	1	3
141154105002	2	2	3	1	1	3	2	2	1	2	2	2	2	2	2	14	3	1	3
141154105001	1	3	3	2	1	2	1	2	1	2	2	2	2	2	2	14	1	1	3
141154117002	1	2	3	2	1	3	1	1	1	2	2	1	2	1	2	14	1	1	3
141154117001	2	2	3	1	1	3	1	2	1	2	2	2	2	2	2	14	3	1	3
141154116001	1	1	3	2	1	3	2	1	1	2	2	2	2	2	2	14	1	1	3
141154103001	2	4	3	2	2	5	2	2	2	2	2	1	2	1	2	14	3	1	3
141154219001	2	5	1	2	1	4	2	2	2	2	2	2	2	2	2	14	3	1	3
141154221001	2	2	2	2	1	3	2	2	1	2	2	2	2	2	2	14	2	1	3
141154217003	1	3	2	2	1	1	2	2	1	2	2	1	2	1	2	14	1	1	3
141154217002	2	3	1	3	1	4	2	2	2	2	2	1	2	1	2	14	3	1	3
141154224001	1	1	2	3	2	4	2	2	1	2	2	1	2	2	1	14	3	1	3
141154209001	1	3	2	3	1	1	1	2	1	2	2	2	2	2	2	14	3	1	3
141154211001	1	1	1	3	1	3	2	2	1	2	2	2	2	2	2	14	3	1	3
141154212002	1	3	2	4	1	3	2	1	1	2	2	1	2	1	2	14	3	1	3
141154212001	2	3	1	4	1	3	2	2	1	2	2	1	2	1	2	14	3	1	3
141154226001	1	5	3	2	1	3	2	1	1	2	2	2	2	2	2	14	3	1	3
141154226002	2	4	3	1	1	3	2	2	1	2	2	2	2	2	2	14	3	1	3
141154317001	2	5	2	1	1	3	1	1	1	2	2	1	2	1	2	14	3	1	3
141154303002	2	3	3	1	1	4	2	2	1	2	2	1	2	1	2	14	3	1	3
141154303001	1	5	3	2	1	3	2	2	2	2	2	1	2	1	2	14	2	1	3
141154331001	2	1	3	1	2	3	2	2	1	2	2	2	2	2	2	14	2	1	3
141154310002	1	2	3	2	1	1	2	2	1	2	2	1	2	1	2	14	1	1	3
141154310001	2	2	3	1	1	5	2	2	1	2	2	1	2	1	1	14	3	1	3
141154314002	1	1	3	2	1	3	1	1	1	2	2	2	2	2	2	14	1	1	3
141154301001	1	2	3	3	1	3	2	1	1	2	2	1	2	1	2	14	2	1	3
141154301002	2	1	3	2	1	4	2	2	1	2	2	1	2	1	2	14	3	1	3
141154304003	1	1	3	2	1	3	1	1	1	2	2	2	2	2	2	14	1	1	3
141154320001	1	4	3	1	1	4	1	1	2	2	2	1	2	1	2	14	3	1	3
141154320002	2	4	3	2	1	4	2	2	2	2	2	1	2	1	2	14	3	1	3
141154323001	1	1	3	2	1	3	1	2	1	2	2	2	2	2	2	14	1	1	3
141154323002	2	1	3	1	1	3	2	2	1	2	2	1	2	1	2	14	1	1	3
141154322001	1	2	3	2	1	3	2	2	1	2	2	1	2	1	2	14	3	1	3
141154316001	2	2	3	2	1	5	1	2	1	2	2	1	2	1	1	14	3	1	3
141154316002	1	3	3	2	1	4	2	2	1	2	2	1	2	1	2	14	2	1	3
141154321001	2	5	3	2	2	1	2	1	1	2	2	2	2	2	2	14	2	1	3
141154315002	1	1	3	2	1	3	1	1	1	2	2	2	2	2	2	14	2	1	3
141154305002	2	3	3	2	1	3	2	2	1	2	2	2	2	2	2	14	3	1	3
141154328002	2	2	3	2	1	3	2	2	1	1	2	1	2	1	2	14	2	1	3
141154328001	1	1	3	2	1	5	1	1	2	2	2	1	2	1	2	14	3	1	3
141154325001	2	3	3	2	1	2	2	2	1	2	2	1	2	1	2	14	3	1	3
141154332001	2	1	3	2	2	3	2	2	1	2	2	2	2	2	2	14	1	1	3
141154313001	2	3	3	2	2	3	1	2	1	2	2	2	2	2	2	14	3	1	3
145528208002	1	2	1	3	1	3	2	1	1	2	2	2	2	2	2	14	3	1	3
145528208001	2	2	1	2	1	5	2	2	1	2	2	2	2	2	2	14	3	1	3
145528303002	1	4	1	4	1	1	2	1	1	2	2	2	2	2	2	14	3	1	3
145528303001	2	3	1	4	1	1	2	2	1	2	2	2	2	2	2	14	3	1	3
145528304002	2	1	1	3	2	1	2	2	1	2	2	2	2	2	2	14	2	1	3
145528312002	1	5	1	4	2	3	2	2	1	2	2	1	2	1	2	14	2	1	3
145528313002	2	2	1	3	1	2	2	1	1	2	2	2	2	2	2	14	3	1	3
145528313001	1	3	1	4	1	2	1	1	1	2	2	2	2	2	2	14	2	1	3
145528309002	2	2	1	2	2	3	2	2	1	2	2	2	2	2	2	14	3	1	3
145528311002	1	2	1	2	1	2	2	2	1	2	2	2	2	2	2	14	1	1	3
145528311001	2	1	1	4	1	3	2	2	1	1	2	2	2	2	2	14	2	1	3
145528106001	1	2	1	4	1	3	1	1	1	2	2	2	2	2	2	14	3	1	3
145528106002	2	1	1	4	1	5	2	2	1	2	2	2	2	2	2	14	3	1	3
145528105001	1	1	1	4	1	3	1	1	1	2	2	2	2	2	2	14	3	1	3
145528104002	1	5	1	4	1	3	2	2	1	2	2	1	2	1	2	14	3	1	3
145528104001	2	5	1	4	1	3	2	2	1	2	2	1	2	1	2	14	3	1	3
145528102002	1	5	1	4	2	3	1	2	1	2	2	2	2	2	2	14	3	1	3
184037206001	1	4	1	2	1	4	2	2	2	2	2	2	2	2	2	18	3	4	2
184037206002	2	4	1	1	1	3	2	2	1	2	2	2	2	2	2	18	1	4	2
184037210002	1	1	1	4	1	3	2	1	1	1	2	2	2	2	2	18	3	4	2
184037213002	1	1	1	4	1	2	1	1	1	2	2	2	2	2	2	18	2	4	2
184037213001	2	1	1	3	1	2	2	2	1	2	2	1	2	1	2	18	2	4	2
184037201002	1	2	3	2	1	3	2	1	1	2	2	2	2	2	2	18	1	4	2
184037219001	1	1	2	3	2	2	2	1	1	2	2	1	2	1	2	18	3	4	2
184037302001	2	1	2	4	2	3	2	2	1	2	2	2	2	2	2	18	2	4	2
184037316002	1	1	1	4	1	3	2	1	1	2	2	2	2	2	2	18	1	4	2
184037311003	2	1	1	4	1	2	2	2	1	2	2	2	2	2	2	18	1	4	2
184037321001	1	3	1	3	1	1	1	2	1	2	2	1	2	1	2	18	1	4	2
184037321002	2	3	1	4	1	3	2	1	1	2	2	1	2	1	2	18	2	4	2
184037312001	1	3	1	4	1	3	2	1	1	2	2	1	2	1	2	18	3	4	2
184037317001	1	5	1	3	1	3	2	2	1	2	2	1	2	1	2	18	2	4	2
184037317002	2	4	1	4	1	2	2	2	1	2	2	1	2	1	1	18	1	4	2
184037115002	1	1	3	4	1	4	2	1	1	1	2	2	2	2	2	18	3	4	2
184037105002	2	1	1	3	1	3	2	2	1	2	2	2	2	2	2	18	3	4	2
184037105001	1	3	1	3	1	3	1	2	1	2	2	2	2	2	2	18	3	4	2
184037111002	2	4	3	2	2	2	2	2	1	2	2	2	2	2	2	18	2	4	2
184037108002	2	4	1	4	2	3	2	2	1	2	2	2	2	2	2	18	1	4	2
184037112001	2	1	1	3	1	3	2	2	2	2	2	2	2	2	2	18	1	4	2
184037123001	1	2	1	3	1	4	2	1	1	2	2	2	2	2	2	18	3	4	2
184037123002	2	2	2	2	1	3	2	2	1	2	2	1	2	1	1	18	3	4	2
184037106001	2	1	2	2	1	3	2	2	1	2	2	2	2	2	2	18	2	4	2
184037106002	1	2	2	3	1	2	1	2	1	2	2	2	2	2	2	18	3	4	2
184037103002	2	1	1	2	1	4	2	2	1	2	2	2	2	2	2	18	1	4	2
184037118001	2	2	3	2	1	4	2	2	1	2	2	2	2	2	2	18	3	4	2
111154319001	2	4	1	2	2	1	2	1	1	2	2	2	2	2	2	11	3	4	2
111154301001	1	4	1	2	1	3	1	1	1	2	2	2	2	2	2	11	3	4	2
111154301002	2	3	2	1	1	4	2	2	1	2	2	2	2	2	2	11	2	4	2
111154314001	1	5	1	3	2	5	2	1	1	2	2	2	2	2	2	11	3	4	2
111154308002	1	3	1	3	1	4	2	1	1	2	2	2	2	2	2	11	3	4	2
111154308001	2	2	1	3	1	3	2	2	1	2	2	2	2	2	2	11	3	4	2
111154313001	2	2	1	1	2	3	2	2	1	2	2	2	2	2	2	11	1	4	2
111154322002	2	3	1	3	1	3	2	1	1	2	2	2	2	2	2	11	3	4	2
111154322001	1	3	1	1	1	4	1	2	1	1	2	2	2	2	2	11	3	4	2
111154323001	2	2	1	1	2	3	2	2	1	2	2	2	2	2	2	11	3	4	2
111154321001	1	1	1	3	2	4	1	2	1	2	2	2	2	2	2	11	1	4	2
111154311002	2	4	1	2	2	3	2	2	1	1	2	2	2	2	2	11	3	4	2
111154303001	2	4	1	2	2	3	1	2	1	2	2	2	2	2	2	11	1	4	2
111154102002	1	1	1	3	1	3	2	2	1	2	2	2	2	2	2	11	2	4	2
111154102001	2	1	1	1	1	3	2	2	1	2	2	2	2	2	2	11	2	4	2
111154114002	1	3	1	4	1	4	1	2	2	2	2	1	2	1	2	11	3	4	2
111154114001	2	3	1	2	1	1	2	2	1	2	2	2	2	2	2	11	2	4	2
111154107001	2	3	1	3	2	3	2	2	1	2	2	1	2	1	2	11	3	4	2
111154111001	1	2	1	3	1	3	2	1	1	2	2	2	2	2	2	11	3	4	2
111154111002	2	2	1	1	1	4	2	1	1	2	2	2	2	2	2	11	3	4	2
111154108001	1	5	1	4	1	4	2	1	1	2	2	2	2	2	2	11	3	4	2
111154108002	2	4	1	3	1	4	2	2	1	2	2	2	2	2	2	11	3	4	2
111154109002	1	4	1	3	1	3	2	1	1	2	2	2	2	2	2	11	3	4	2
111154109001	2	3	1	3	1	1	2	2	1	2	2	2	2	2	2	11	1	4	2
111154121001	2	5	1	1	1	2	2	2	1	2	2	2	2	2	2	11	1	4	2
111154121002	1	5	1	1	1	1	2	1	1	2	2	2	2	2	2	11	2	4	2
111154105002	1	3	1	2	1	3	1	2	1	2	2	2	2	2	2	11	3	4	2
111154105003	2	1	1	3	1	4	2	2	1	2	2	2	2	2	2	11	3	4	2
111154126002	1	1	1	4	1	3	2	1	1	1	2	2	2	2	2	11	2	4	2
111154120001	1	4	1	4	1	3	2	1	1	2	1	2	2	2	2	11	3	4	2
111154117001	2	3	1	1	2	1	2	2	1	2	2	2	2	2	2	11	1	4	2
111154112001	1	1	1	4	1	1	2	2	1	2	2	2	2	2	2	11	1	4	2
111154112003	2	1	1	2	1	2	2	2	1	2	2	2	2	2	2	11	1	4	2
111154110001	2	1	1	4	1	1	2	2	1	2	2	2	2	2	2	11	3	4	2
111154122002	2	2	1	2	1	3	2	1	1	1	2	1	2	1	2	11	3	4	2
111154116002	1	1	1	2	1	1	1	2	1	2	2	1	2	1	2	11	2	4	2
111154116001	2	1	1	2	1	1	2	2	1	2	2	1	2	1	2	11	3	4	2
111154216002	2	1	3	1	1	5	2	2	1	2	2	2	2	2	2	11	3	4	2
111154208001	1	3	3	4	1	3	2	1	1	2	2	2	2	2	2	11	3	4	2
111154208002	2	3	3	1	1	1	2	2	2	2	2	2	2	2	2	11	3	4	2
111154211002	1	3	3	2	1	4	1	2	1	2	2	2	2	2	2	11	1	4	2
111154226002	2	2	2	2	1	1	2	2	1	2	2	2	2	2	2	11	3	4	2
111154205001	1	2	3	4	1	3	1	1	2	1	2	2	2	2	2	11	2	4	2
111154238001	1	3	3	1	1	3	1	1	2	2	2	2	2	2	2	11	2	4	2
111154223001	2	4	3	1	2	3	2	2	1	2	1	2	2	2	2	11	1	4	2
111154203001	1	2	3	4	1	3	1	1	2	2	2	2	2	2	2	11	2	4	2
111154231002	1	1	3	3	1	3	2	2	1	1	2	2	2	2	2	11	2	4	2
111154231001	2	1	3	2	1	3	2	2	1	2	2	2	2	2	2	11	3	4	2
111154233002	1	5	3	2	1	3	2	2	1	2	2	2	2	2	2	11	2	4	2
111154220001	2	5	3	1	1	4	2	2	1	2	2	2	2	2	2	11	3	4	2
111154204002	1	1	3	2	1	1	2	1	1	1	2	2	2	2	2	11	2	4	2
111154241002	1	1	3	4	1	3	1	1	1	2	2	2	2	2	2	11	3	4	2
111154202001	1	2	3	2	1	4	2	2	1	2	2	1	2	1	2	11	3	4	2
111154202002	2	3	3	2	1	3	2	1	1	2	2	1	2	1	2	11	3	4	2
111154222001	1	2	3	3	1	4	1	2	2	2	2	2	2	2	2	11	2	4	2
111154222002	2	2	3	1	1	1	2	2	1	2	2	2	2	2	2	11	1	4	2
111154227003	1	1	3	3	1	1	2	1	1	2	2	2	2	2	2	11	3	4	2
111154212001	1	4	3	3	1	3	1	1	1	1	2	2	2	2	2	11	1	4	2
111154235001	1	1	3	3	1	3	2	2	1	2	2	1	2	1	2	11	3	4	2
111154209001	1	3	3	3	1	3	1	1	1	2	2	2	2	2	2	11	1	4	2
111154209002	2	3	3	1	1	3	2	2	1	2	2	2	2	2	2	11	1	4	2
110131330001	2	2	2	2	1	3	2	2	1	2	2	1	2	1	2	11	2	4	2
110131303001	2	4	3	1	2	4	2	2	2	2	2	2	2	2	2	11	3	4	2
110131309001	1	1	3	2	1	3	2	1	1	2	2	1	2	1	2	11	1	4	2
110131309002	2	1	3	2	1	3	2	2	1	2	2	1	2	1	2	11	1	4	2
110131312002	2	1	3	2	1	3	1	2	1	2	2	1	2	1	2	11	2	4	2
110131310002	2	3	3	1	1	2	2	2	1	1	2	1	2	1	2	11	2	4	2
110131314001	1	1	3	2	1	2	2	1	1	1	2	1	2	1	2	11	1	4	2
110131314002	2	1	3	1	1	5	2	2	2	1	2	1	2	1	2	11	1	4	2
110131319001	1	1	3	2	1	3	1	1	1	2	2	2	2	2	2	11	3	4	2
110131323001	2	1	3	1	2	3	2	2	1	1	1	2	2	2	2	11	2	4	2
110131321001	1	2	3	2	1	3	2	2	1	2	2	1	2	1	2	11	3	4	2
110131308001	1	2	3	2	1	2	1	1	1	2	2	1	2	1	2	11	1	4	2
110131308002	2	2	3	1	1	3	2	2	1	2	2	1	2	1	2	11	3	4	2
110131322002	1	3	3	3	1	3	1	1	1	2	2	2	2	2	2	11	3	4	2
110131204002	1	2	3	2	1	1	1	2	2	1	2	1	2	1	2	11	1	4	2
110131204001	2	1	3	2	1	1	2	2	2	2	2	1	2	1	2	11	2	4	2
110131219001	2	4	3	1	1	4	2	2	1	1	2	2	2	2	2	11	2	4	2
110131207002	2	3	3	1	1	3	2	2	1	1	2	2	2	2	2	11	2	4	2
110131212001	2	4	3	1	1	3	2	2	2	2	2	1	2	1	2	11	2	4	2
110131212002	1	4	3	2	1	3	2	2	2	2	2	1	2	1	2	11	2	4	2
110131215001	1	2	3	2	1	1	2	1	1	1	2	2	2	2	2	11	1	4	2
110131215002	2	2	3	1	1	4	2	2	1	1	2	2	2	2	2	11	2	4	2
110131234001	1	2	3	3	1	3	1	2	1	2	2	1	2	1	2	11	2	4	2
110131234002	2	2	3	2	1	1	2	2	2	1	2	1	2	1	2	11	1	4	2
110131218002	1	1	3	2	1	3	1	1	1	1	2	1	2	1	2	11	3	4	2
110131218001	2	1	3	2	1	3	2	2	1	1	2	1	2	1	2	11	2	4	2
110131214001	1	1	3	2	1	3	1	1	1	2	2	2	2	2	2	11	1	4	2
110131206002	1	1	3	2	1	2	2	1	1	1	2	1	2	1	2	11	2	4	2
110131225002	2	2	3	1	2	3	2	2	1	1	2	1	2	1	2	11	3	4	2
110131209002	2	1	3	1	1	3	2	2	1	1	2	2	2	2	2	11	3	4	2
110131216001	1	1	3	4	1	1	1	1	1	1	2	2	2	2	2	11	3	4	2
110131216002	2	1	3	2	1	3	2	2	1	1	2	1	2	1	2	11	3	4	2
110131121002	2	4	3	1	1	1	2	2	2	2	2	2	2	2	2	11	2	4	2
110131127001	2	2	3	2	1	4	2	2	1	2	2	2	2	2	2	11	3	4	2
110131110001	1	1	3	2	1	3	1	1	1	2	2	1	2	1	2	11	1	4	2
110131110002	2	1	3	3	1	3	2	2	1	2	2	1	2	1	2	11	3	4	2
110131106002	2	1	3	1	1	1	2	2	1	2	2	2	2	2	2	11	2	4	2
110131106001	1	3	3	2	1	3	2	2	1	1	2	1	2	1	2	11	2	4	2
110131111001	1	3	3	2	1	1	1	2	1	1	2	1	2	1	2	11	2	4	2
110131105001	1	3	3	3	1	1	2	2	1	2	2	1	2	1	2	11	3	4	2
110131105002	2	3	3	2	1	4	2	2	1	2	2	1	2	1	2	11	3	4	2
110131129002	1	1	3	2	1	3	1	1	2	1	2	2	2	2	2	11	1	4	2
110131101001	2	4	3	1	2	4	2	2	1	2	2	1	2	1	1	11	3	4	2
110131113001	1	4	3	3	2	3	2	1	1	2	2	1	2	1	1	11	3	4	2
110131107001	2	5	3	1	1	3	2	2	1	2	2	1	2	1	2	11	2	4	2
110131107002	1	5	3	3	1	1	1	1	1	2	2	1	2	1	1	11	3	4	2
110131119002	1	2	3	2	1	1	2	2	2	1	2	2	2	2	2	11	2	4	2
110131119001	2	2	3	2	1	1	2	2	2	1	2	2	2	2	2	11	2	4	2
110131102002	1	1	3	2	2	3	1	1	1	2	2	1	2	1	2	11	1	4	2
110131122001	1	1	3	2	1	2	2	1	1	2	2	2	2	2	2	11	2	4	2
118276309001	1	5	3	2	1	2	1	2	2	2	2	2	2	2	2	11	3	4	2
118276309002	2	5	3	1	1	2	2	2	2	2	2	2	2	2	2	11	1	4	2
118276312002	1	2	3	2	1	3	2	2	1	2	2	2	2	2	2	11	3	4	2
118276312001	2	2	3	1	1	5	2	2	2	2	2	2	2	2	2	11	3	4	2
118276318001	2	1	3	1	1	4	2	2	2	2	2	2	2	2	2	11	3	4	2
118276318002	1	1	3	2	1	2	1	1	1	1	2	2	2	2	2	11	1	4	2
118276322001	1	3	3	2	1	3	1	1	1	1	2	2	2	2	2	11	1	4	2
118276322002	2	2	3	1	1	3	2	1	1	2	2	1	2	1	2	11	2	4	2
118276321001	1	1	3	2	1	1	1	1	1	1	2	2	2	2	2	11	2	4	2
118276311001	1	5	3	1	2	2	1	2	1	2	1	2	2	2	2	11	1	4	2
118276305001	1	2	1	3	1	1	2	1	1	2	2	2	2	2	2	11	1	4	2
118276305002	2	2	1	1	1	2	2	2	1	2	2	2	2	2	2	11	2	4	2
118276302001	1	1	3	2	1	1	1	1	1	1	2	2	2	2	2	11	1	4	2
118276302002	2	1	3	1	1	3	2	2	1	2	2	2	2	2	2	11	3	4	2
118276320002	1	2	3	3	1	3	2	2	1	1	2	2	2	2	2	11	2	4	2
118276320001	2	2	3	1	1	3	2	2	1	2	2	2	2	2	2	11	3	4	2
118276304001	1	2	3	1	1	4	2	2	1	2	2	2	2	2	2	11	2	4	2
118276308001	2	4	3	2	2	4	2	2	1	2	2	2	2	2	2	11	3	4	2
118276314002	1	1	3	4	1	2	2	2	1	1	2	1	2	1	2	11	2	4	2
118276327001	2	3	3	1	2	2	2	1	1	2	2	1	2	1	2	11	2	4	2
118276313002	2	1	3	1	1	4	2	2	1	2	2	2	2	2	2	11	2	4	2
118276324001	1	5	3	2	2	1	2	1	1	2	2	2	2	2	2	11	1	4	2
118276316001	1	1	3	3	1	5	2	1	1	2	2	2	2	2	2	11	2	4	2
118276317001	2	5	3	1	2	4	1	2	1	2	2	2	2	2	2	11	3	4	2
118276307001	2	1	3	1	2	4	2	2	1	1	2	2	2	2	2	11	1	4	2
118276325002	1	3	1	4	1	3	2	1	1	2	2	2	2	2	2	11	2	4	2
118276325001	2	2	1	1	1	3	2	2	1	2	2	2	2	2	2	11	1	4	2
118276315002	2	3	3	1	1	3	2	2	1	2	2	2	2	2	2	11	1	4	2
118276326001	1	2	3	2	1	1	2	2	2	2	2	2	2	2	2	11	2	4	2
118276328001	1	3	3	1	2	3	1	1	1	2	2	2	2	2	2	11	3	4	2
118276216001	1	2	3	4	1	1	1	1	1	1	2	2	2	2	2	11	3	4	2
118276216002	2	1	3	1	1	4	2	2	2	2	2	2	2	2	2	11	3	4	2
118276207001	1	1	3	3	1	3	2	2	1	2	2	2	2	2	2	11	3	4	2
118276220002	1	2	3	3	1	1	2	2	1	1	2	2	2	2	2	11	1	4	2
118276220001	2	1	3	1	1	3	2	2	1	2	2	2	2	2	2	11	3	4	2
118276221002	1	1	3	4	1	3	2	1	1	2	2	2	2	2	2	11	3	4	2
118276221001	2	3	3	1	1	3	2	1	2	2	2	2	2	2	2	11	3	4	2
118276215001	1	1	1	4	1	1	2	2	1	1	2	2	2	2	2	11	2	4	2
118276218001	1	1	3	3	1	3	1	2	1	2	2	2	2	2	2	11	1	4	2
118276218002	2	1	3	1	1	4	2	2	2	2	2	2	2	2	2	11	1	4	2
118276202002	1	1	3	3	1	3	1	1	1	2	2	1	2	1	2	11	3	4	2
118276202001	2	2	3	1	1	4	2	2	1	2	2	1	2	1	2	11	3	4	2
118276219002	1	1	3	3	1	1	1	1	1	1	2	2	2	2	2	11	1	4	2
118276209001	1	2	3	2	1	3	1	1	1	2	2	2	2	2	2	11	1	4	2
118276209002	2	1	3	1	1	1	1	2	1	1	2	2	2	2	2	11	2	4	2
118276117002	1	1	1	2	1	1	1	2	1	2	2	2	2	2	2	11	1	4	2
118276117001	2	1	1	1	1	4	2	2	1	2	2	2	2	2	2	11	3	4	2
118276121001	2	2	3	1	1	2	2	2	1	2	2	1	2	1	2	11	3	4	2
118276123002	1	1	3	1	1	3	1	1	1	2	2	2	2	2	2	11	3	4	2
118276105001	1	2	2	2	1	3	2	2	1	2	2	2	2	2	2	11	3	4	2
118276107002	1	2	2	2	1	1	2	2	1	2	2	2	2	2	2	11	2	4	2
118276107001	2	2	2	1	1	3	2	2	1	2	2	2	2	2	2	11	2	4	2
118276103001	2	1	3	1	2	4	2	2	1	1	2	2	2	2	2	11	2	4	2
118276112002	2	4	1	1	1	1	2	2	1	2	2	2	2	2	2	11	2	4	2
118276106002	1	2	3	2	1	3	2	2	1	2	2	2	2	2	2	11	3	4	2
118276113002	1	4	3	2	1	3	1	2	2	2	2	2	2	2	2	11	2	4	2
118276113001	2	5	3	1	1	3	2	2	2	2	2	2	2	2	2	11	3	4	2
114604204002	2	1	2	3	1	3	2	2	1	2	2	2	2	2	2	11	1	4	2
114604212002	2	4	1	1	1	2	2	2	1	2	2	2	2	2	2	11	3	4	2
114604215001	1	4	1	1	2	3	1	2	1	2	2	2	2	2	2	11	1	4	2
114604206002	2	3	3	2	2	4	2	2	1	2	2	2	2	2	2	11	3	4	2
114604216001	2	3	2	3	2	5	2	2	1	2	2	2	2	2	2	11	3	4	2
114604222002	1	2	1	2	1	1	1	1	1	2	2	1	2	1	2	11	2	4	2
114604222003	2	1	2	1	1	3	2	2	1	2	2	2	2	2	2	11	3	4	2
114604211003	1	1	2	2	1	3	1	1	1	2	2	2	2	2	2	11	1	4	2
114604207002	1	1	3	3	1	3	1	2	1	2	2	2	2	2	2	11	3	4	2
114604227002	1	5	2	2	2	3	2	2	2	2	2	1	2	1	2	11	3	4	2
114604223002	1	2	1	4	1	3	2	1	1	2	2	2	2	2	2	11	2	4	2
114604223001	2	2	1	2	1	3	2	2	1	2	2	2	2	2	2	11	3	4	2
114604324002	1	2	3	2	1	3	1	2	1	2	2	2	2	2	2	11	3	4	2
114604303001	1	4	3	1	1	3	1	1	2	2	2	2	2	2	2	11	3	4	2
114604303002	2	3	3	1	1	3	2	1	1	2	2	2	2	2	2	11	1	4	2
114604317002	2	3	3	1	2	2	2	2	2	2	1	2	2	2	2	11	3	4	2
114604316001	1	1	3	2	1	3	2	1	1	2	2	2	2	2	2	11	2	4	2
114604316002	2	1	3	1	1	3	2	1	1	1	2	2	2	2	2	11	2	4	2
114604314001	1	4	3	2	2	4	2	2	1	2	2	1	2	1	2	11	2	4	2
114604313001	2	4	3	2	1	1	2	2	1	2	2	1	2	1	2	11	1	4	2
114604318001	1	3	2	2	1	5	2	2	1	2	2	2	2	2	2	11	3	4	2
114604312001	1	1	3	3	2	3	2	1	1	2	2	2	2	2	2	11	3	4	2
114604301001	1	3	3	2	1	4	2	1	1	2	2	1	2	1	2	11	3	4	2
114604315001	1	2	3	1	2	4	1	1	1	2	2	2	2	2	2	11	3	4	2
114604306002	1	3	2	4	1	3	2	1	2	2	2	2	2	2	2	11	3	4	2
114604306001	2	2	3	2	1	3	2	2	2	2	2	2	2	2	2	11	1	4	2
114604103002	1	2	1	2	1	3	2	2	1	2	2	2	2	2	2	11	1	4	2
114604107001	2	2	1	4	2	3	2	2	1	2	2	2	2	2	2	11	2	4	2
114604118001	1	5	2	2	2	3	2	2	1	2	2	2	2	2	2	11	3	4	2
114604115001	2	2	1	3	1	1	2	2	2	2	2	1	2	1	2	11	2	4	2
114604115002	1	3	1	2	1	3	2	1	1	2	2	2	2	2	2	11	2	4	2
114604117001	1	4	3	3	1	3	2	1	1	2	2	2	2	2	2	11	2	4	2
114604117002	2	3	3	1	1	1	2	1	1	2	2	2	2	2	2	11	1	4	2
114604111001	1	1	1	3	1	4	1	2	1	2	2	1	2	1	2	11	3	4	2
114604108002	1	2	1	4	2	2	1	1	1	1	2	2	2	2	2	11	1	4	2
114604109002	2	1	1	3	2	3	2	2	1	2	2	2	2	2	2	11	3	4	2
114604106001	1	5	1	2	1	3	2	2	1	2	2	2	2	2	2	11	3	4	2
114604106002	2	5	1	1	1	5	2	2	1	2	2	2	2	2	2	11	3	4	2
114604104002	2	3	1	2	1	3	2	2	1	2	2	2	2	2	2	11	3	4	2
114604105002	1	3	1	4	1	3	2	1	1	2	2	2	2	2	2	11	2	4	2
114604105001	2	2	2	2	1	3	2	1	1	2	2	2	2	2	2	11	3	4	2
114604110002	1	2	1	2	1	3	2	2	1	2	2	2	2	2	2	11	3	4	2
114604110001	2	2	1	2	1	3	2	2	1	2	2	2	2	2	2	11	3	4	2
114604121001	1	4	1	4	1	3	2	2	1	2	2	2	2	2	2	11	3	4	2
114604121002	2	2	1	2	1	4	2	2	1	2	2	1	2	1	2	11	3	4	2
117489307002	1	2	3	2	1	4	2	1	1	1	2	1	2	1	2	11	3	4	2
117489321001	1	4	3	2	1	4	2	2	2	2	2	2	2	2	2	11	2	4	2
117489321002	2	4	3	1	1	4	2	2	1	2	2	2	2	2	2	11	3	4	2
117489304001	1	3	3	2	1	3	1	2	1	2	2	1	2	1	2	11	2	4	2
117489304002	2	3	3	1	1	4	2	2	1	2	2	2	2	2	2	11	3	4	2
117489326002	1	4	3	2	1	3	1	2	1	2	2	2	2	2	2	11	1	4	2
117489326001	2	4	3	1	1	3	2	2	1	2	2	1	2	1	2	11	3	4	2
117489301002	1	1	3	4	1	3	1	1	1	1	2	2	2	2	2	11	3	4	2
117489309001	2	1	3	1	2	4	2	2	1	2	2	2	2	2	2	11	1	4	2
117489318001	2	5	3	1	2	3	2	2	1	2	1	1	2	1	2	11	1	4	2
117489315002	1	1	3	2	1	1	2	1	1	1	2	2	2	2	2	11	3	4	2
117489320001	2	4	3	1	2	4	2	2	2	2	1	2	2	2	2	11	3	4	2
117489327001	1	2	3	1	2	3	2	2	1	2	2	1	2	1	2	11	1	4	2
117489317001	2	1	3	1	2	3	2	2	1	2	2	2	2	2	2	11	3	4	2
117489322001	1	2	3	1	1	3	2	2	1	1	2	2	2	2	2	11	1	4	2
117489226001	1	1	3	2	1	3	1	1	1	1	2	2	2	2	2	11	3	4	2
117489226002	2	1	3	1	1	2	2	2	1	2	2	2	2	2	2	11	3	4	2
117489231002	1	1	3	3	1	3	2	1	1	2	2	2	2	2	2	11	1	4	2
117489209002	1	3	3	3	1	4	2	2	1	2	2	2	2	2	2	11	3	4	2
117489209001	2	2	3	1	1	4	2	2	1	2	2	2	2	2	2	11	2	4	2
117489205001	1	2	3	2	1	3	2	1	1	1	2	2	2	2	2	11	1	4	2
117489212002	1	3	3	2	1	3	1	1	2	2	2	2	2	2	2	11	1	4	2
117489212001	2	3	3	1	1	4	2	2	2	2	2	2	2	2	2	11	2	4	2
117489221002	1	2	3	2	1	3	2	1	1	2	2	1	2	1	2	11	3	4	2
117489221001	2	2	3	1	1	3	2	2	1	2	2	2	2	2	2	11	2	4	2
117489207002	1	4	3	2	1	3	1	1	1	2	2	2	2	2	2	11	2	4	2
117489207001	2	4	3	1	1	4	2	2	2	2	2	2	2	2	2	11	1	4	2
117489225001	2	1	2	2	2	3	2	2	1	1	2	2	2	2	2	11	2	4	2
117489220002	1	3	3	2	1	4	1	2	1	1	2	2	2	2	2	11	1	4	2
117489220001	2	2	3	1	1	4	2	2	2	2	2	2	2	2	2	11	3	4	2
117489213001	1	5	3	4	1	4	2	2	1	2	2	2	2	2	2	11	3	4	2
117489217001	1	3	3	2	1	4	1	2	1	2	2	2	2	2	2	11	3	4	2
117489217002	2	3	3	1	1	3	2	2	1	1	2	2	2	2	2	11	3	4	2
117489227001	1	3	3	2	1	3	1	2	2	1	2	2	2	2	2	11	1	4	2
117489227002	2	1	3	1	1	3	2	2	2	1	2	2	2	2	2	11	1	4	2
117489206001	1	4	3	3	1	1	1	1	1	2	2	2	2	2	2	11	3	4	2
117489206002	2	3	3	3	1	3	2	2	1	2	2	1	2	1	2	11	3	4	2
117489214001	1	1	3	2	1	1	1	2	1	1	2	2	2	2	2	11	3	4	2
117489201002	2	5	3	1	1	4	2	2	2	2	2	2	2	2	2	11	3	4	2
117489228001	1	3	3	2	2	2	2	2	1	2	2	2	2	2	2	11	1	4	2
117489211001	1	2	3	2	1	3	2	1	1	1	2	2	2	2	2	11	2	4	2
117489211002	2	1	3	2	1	1	2	2	1	2	2	2	2	2	2	11	1	4	2
117489223002	1	3	3	3	1	3	1	1	1	1	2	2	2	2	2	11	2	4	2
117489223001	2	2	3	2	1	2	2	2	1	2	2	2	2	2	2	11	1	4	2
117489208002	2	1	1	1	1	4	1	2	1	2	2	2	2	2	2	11	2	4	2
117489208001	1	3	1	3	1	3	1	1	1	1	2	2	2	2	2	11	1	4	2
117489224001	1	2	3	2	1	3	2	1	1	1	2	2	2	2	2	11	3	4	2
117489224002	2	1	3	2	1	2	2	1	1	2	2	2	2	2	2	11	2	4	2
117489229001	1	2	3	2	1	3	1	1	1	2	2	2	2	2	2	11	3	4	2
117489229002	2	2	3	1	1	3	2	2	2	2	2	2	2	2	2	11	2	4	2
117489125002	1	1	3	2	1	3	1	1	1	1	2	2	2	2	2	11	3	4	2
117489124002	2	1	3	1	1	2	2	2	1	2	2	2	2	2	2	11	3	4	2
117489120001	1	4	3	2	1	3	1	1	1	2	1	2	2	2	2	11	1	4	2
117489127001	2	3	2	1	2	3	2	2	1	2	2	2	2	2	2	11	3	4	2
117489108002	1	3	3	2	1	2	1	1	1	1	2	2	2	2	2	11	1	4	2
117489108001	2	3	3	1	1	1	2	2	1	1	2	1	2	1	2	11	3	4	2
117489130002	1	1	3	3	1	3	1	2	1	1	2	1	2	1	2	11	3	4	2
117489130001	2	1	3	1	1	3	2	2	1	2	2	2	2	2	2	11	1	4	2
117489128001	1	4	3	2	2	4	2	2	1	2	2	1	2	1	2	11	3	4	2
117489123001	1	3	3	2	1	3	2	2	1	2	1	1	2	1	2	11	1	4	2
117489123002	2	2	3	1	1	3	2	2	1	2	2	2	2	2	2	11	3	4	2
117489106002	1	3	3	2	1	4	1	2	1	2	2	2	2	2	2	11	1	4	2
117489106001	2	2	3	1	1	3	2	2	1	2	2	2	2	2	2	11	2	4	2
117489118001	2	1	3	1	2	5	2	2	1	2	2	2	2	2	2	11	3	4	2
117489113002	1	3	3	2	1	3	1	2	1	2	2	1	2	1	2	11	2	4	2
117489113001	2	3	3	1	1	3	2	2	1	2	2	1	2	1	1	11	2	4	2
117489112001	2	2	3	2	2	3	2	1	1	2	2	1	2	1	1	11	1	4	2
117489114001	2	3	2	2	2	4	2	2	1	2	2	1	2	1	2	11	3	4	2
117489115002	2	2	1	2	1	3	2	2	1	2	2	1	2	1	2	11	3	4	2
117489115001	1	2	1	3	1	3	1	2	1	2	2	1	2	1	2	11	3	4	2
117489116001	2	5	2	1	1	3	2	2	1	2	2	2	2	2	2	11	2	4	2
117489111002	2	5	1	1	1	3	2	2	1	2	2	2	2	2	2	11	3	4	2
117489101001	1	1	2	3	1	3	1	1	1	2	2	2	2	2	2	11	3	4	2
117489107002	1	3	3	4	1	3	1	2	1	2	2	1	2	1	2	11	3	4	2
117489117002	1	2	2	2	2	3	2	1	1	2	2	2	2	2	2	11	3	4	2
117489122001	1	4	3	2	2	3	1	2	1	2	2	1	2	1	2	11	3	4	2
117489119002	2	2	3	1	1	3	2	2	1	2	2	2	2	2	2	11	1	4	2
117489119003	1	2	3	3	1	3	1	2	1	2	2	2	2	2	2	11	1	4	2
112744215002	1	5	3	3	2	4	2	2	2	2	2	2	2	2	2	11	2	4	2
112744230001	2	1	1	1	1	3	1	2	1	1	2	2	2	2	2	11	2	4	2
112744201002	1	4	3	3	1	3	2	2	1	2	2	1	2	1	2	11	1	4	2
112744201001	2	3	3	1	1	3	2	2	1	2	2	2	2	2	2	11	3	4	2
112744228001	2	4	3	1	1	3	2	2	2	2	2	2	2	2	2	11	1	4	2
112744213001	2	2	3	1	1	1	2	2	1	1	2	1	2	1	2	11	2	4	2
112744210001	2	1	3	2	1	1	2	2	1	2	2	2	2	2	2	11	1	4	2
112744210002	1	3	3	2	1	3	2	2	1	2	2	2	2	2	2	11	1	4	2
112744205001	1	4	3	2	1	3	2	2	1	2	2	1	2	1	2	11	3	4	2
112744205002	2	4	3	1	1	3	2	2	1	2	2	2	2	2	2	11	2	4	2
112744212001	1	2	1	2	1	3	1	2	1	2	2	2	2	2	2	11	2	4	2
112744212002	2	2	1	3	1	4	1	2	1	2	2	2	2	2	2	11	3	4	2
112744224001	1	1	3	3	1	3	1	1	1	1	2	2	2	2	2	11	1	4	2
112744202001	2	1	3	4	1	3	2	2	1	1	2	2	2	2	2	11	2	4	2
112744221001	2	4	3	2	2	4	2	2	1	2	2	2	2	2	2	11	2	4	2
112744227002	1	3	3	2	1	3	1	1	1	2	2	2	2	2	2	11	2	4	2
112744217001	1	2	1	4	1	3	2	2	2	2	2	2	2	2	2	11	3	4	2
112744217002	2	2	1	4	1	3	2	2	1	2	2	2	2	2	2	11	3	4	2
112744211001	1	1	3	3	1	1	1	1	1	1	2	2	2	2	2	11	1	4	2
112744219001	1	1	3	2	1	3	2	1	1	1	2	2	2	2	2	11	2	4	2
112744214001	1	4	3	3	1	4	2	2	2	2	2	1	2	1	2	11	3	4	2
112744214002	2	4	3	1	1	3	2	2	1	2	2	2	2	2	2	11	1	4	2
112744204001	2	2	3	1	2	3	2	1	1	2	2	1	2	1	2	11	2	4	2
112744225002	2	2	3	2	1	3	2	2	1	2	2	2	2	2	2	11	2	4	2
112744225001	1	4	3	2	1	3	1	1	1	2	2	2	2	2	2	11	1	4	2
112744222002	1	2	3	2	1	3	1	1	1	2	2	1	2	1	2	11	2	4	2
112744232001	1	1	3	2	1	3	1	2	1	1	2	2	2	2	2	11	1	4	2
112744232002	2	1	3	1	1	3	2	2	1	2	2	2	2	2	2	11	3	4	2
112744307001	1	1	3	3	1	3	1	2	1	1	2	2	2	2	2	11	3	4	2
112744307002	2	1	3	1	1	3	2	2	1	1	2	2	2	2	2	11	1	4	2
112744305001	2	5	3	1	2	4	2	2	2	2	2	2	2	2	2	11	2	4	2
112744309001	1	2	3	2	1	3	2	2	1	1	2	1	2	1	2	11	2	4	2
112744309002	2	2	3	1	1	1	2	2	1	2	2	1	2	1	2	11	1	4	2
112744322001	1	3	3	4	1	2	1	1	1	1	2	2	2	2	2	11	2	4	2
112744320001	1	4	2	4	1	3	1	1	1	2	2	1	2	1	2	11	1	4	2
112744320002	2	3	3	2	1	4	2	2	1	2	2	1	2	1	2	11	3	4	2
112744316001	1	3	3	2	1	2	2	2	1	2	2	1	2	1	2	11	2	4	2
112744316002	2	1	3	1	1	3	2	2	1	2	2	2	2	2	2	11	1	4	2
112744310002	2	1	1	3	2	3	2	1	1	2	2	2	2	2	2	11	2	4	2
112744301001	1	1	1	2	1	4	1	1	1	2	2	2	2	2	2	11	3	4	2
112744317002	1	1	3	3	1	3	1	1	1	1	2	2	2	2	2	11	3	4	2
[truncated: 6,624 more rows]

## Sheet: Sheet2
Individual ID	Gender	age	residence	eduction	marital	srh	smoke	drike	exercise	income	insurance	hcbs	hcbs1	hcbs2	hcbs3	pro	cd2(全部)	经济	医疗
094004113002	2	4	4	3	2	1	2	2	3	2	2	2	2	2	2	09	4	4	2
094004111002	2	4	4	2	3	4	2	2	3	2	2	3	2	3	2	09	3	4	2
094004111001	2	4	4	2	3	4	2	2	3	2	2	3	2	3	2	09	3	4	2
094004112001	3	2	4	3	2	1	2	2	3	2	2	3	2	3	2	09	2	4	2
094004118001	3	4	4	3	3	5	3	3	2	2	2	2	2	2	2	09	2	4	2
094004118002	2	4	4	3	3	4	2	2	3	2	2	2	2	2	2	09	3	4	2
094004119002	3	3	4	2	2	2	2	2	3	2	2	2	2	2	2	09	4	4	2
094004109001	2	4	4	3	3	3	2	2	3	2	2	2	2	2	2	09	2	4	2
094004109002	3	2	4	3	3	2	2	3	3	2	2	2	2	2	2	09	2	4	2
094004117002	3	3	4	3	3	1	2	2	3	2	2	2	2	2	2	09	4	4	2
094004117001	2	3	4	4	3	3	2	2	3	2	2	2	2	2	2	09	3	4	2
094004107001	3	4	4	4	2	1	3	3	3	2	2	2	2	2	2	09	4	4	2
094004317002	2	3	4	4	3	3	2	2	3	2	2	2	2	2	2	09	3	4	2
094004317001	3	3	4	4	3	3	2	2	3	2	2	2	2	2	2	09	2	4	2
094004308001	2	4	4	3	2	3	2	2	3	2	2	2	2	2	2	09	3	4	2
094004303001	3	2	4	4	3	2	2	3	3	2	2	2	2	2	2	09	3	4	2
094004303002	2	2	4	3	3	3	2	3	3	2	2	3	2	3	2	09	3	4	2
094004307001	3	2	4	4	3	4	2	3	3	2	2	2	2	2	2	09	2	4	2
094004307002	2	2	4	4	3	3	2	3	3	2	2	2	2	2	2	09	3	4	2
094004319003	3	4	4	4	3	1	2	3	3	2	2	2	2	2	2	09	4	4	2
094004320001	3	3	4	4	3	2	2	3	3	2	2	2	2	2	2	09	4	4	2
094004320002	2	2	4	4	3	3	2	2	3	2	2	2	2	2	2	09	2	4	2
094004309001	2	4	4	4	3	3	2	2	3	2	2	2	2	2	2	09	3	4	2
094004219001	2	3	4	2	3	3	2	2	2	2	2	2	2	2	2	09	3	4	2
094004220002	3	3	4	4	3	5	2	2	3	2	2	2	2	2	2	09	2	4	2
094004220001	2	2	4	4	3	3	2	2	3	2	2	2	2	2	2	09	3	4	2
094004210002	3	4	4	3	3	3	3	3	3	2	2	3	2	3	2	09	3	4	2
094004210001	2	4	4	3	3	3	2	2	3	2	2	3	2	3	2	09	3	4	2
094004208002	2	3	4	4	3	3	2	2	3	2	2	2	2	2	2	09	4	4	2
094004223002	2	2	4	4	3	3	2	2	3	2	2	2	2	2	2	09	3	4	2
094004223001	3	2	4	4	3	3	2	2	3	2	2	2	2	2	2	09	3	4	2
094004216002	3	2	4	2	3	2	3	3	3	2	2	3	2	3	2	09	2	4	2
094004212002	2	2	4	4	3	4	2	2	3	3	2	2	2	2	2	09	3	4	2
194037205001	2	4	2	5	3	4	2	2	3	2	2	2	2	2	2	19	3	4	5
194037205002	3	4	2	3	3	3	2	3	3	2	2	2	2	2	2	19	3	4	5
194037221002	3	4	4	4	3	2	2	3	3	2	2	3	2	3	2	19	3	4	5
194037221001	2	4	4	4	3	1	2	3	3	2	2	2	2	2	2	19	4	4	5
194037219001	3	2	2	2	3	3	3	3	3	2	2	3	2	3	2	19	3	4	5
194037219002	2	4	2	2	3	3	2	3	3	2	2	3	2	3	2	19	3	4	5
194037214002	3	2	4	3	3	3	2	3	3	2	2	3	2	3	2	19	3	4	5
194037214001	2	2	4	3	3	3	2	3	3	2	2	2	2	2	2	19	4	4	5
194037206002	3	4	4	4	3	5	2	3	3	2	2	2	2	2	2	19	3	4	5
194037206001	2	4	4	4	3	3	2	3	3	2	2	3	2	3	1	19	3	4	5
194037204001	2	4	4	4	3	3	2	2	3	2	2	2	2	2	2	19	4	4	5
194037333002	3	2	3	2	3	3	2	2	3	2	2	3	2	3	2	19	2	4	5
194037301002	2	4	3	5	3	1	3	2	3	2	2	2	2	2	2	19	4	4	5
194037301001	3	2	3	2	3	3	3	3	3	2	3	2	2	2	2	19	4	4	5
194037329001	2	3	3	5	2	3	3	2	2	2	2	2	2	2	2	19	3	4	5
194037316001	3	4	3	2	3	2	2	3	3	3	2	3	2	3	1	19	3	4	5
194037321001	2	2	3	5	2	4	2	2	3	2	2	3	2	3	2	19	3	4	5
194037319001	3	4	2	4	3	3	2	3	3	3	2	2	2	2	2	19	4	4	5
194037319002	2	4	3	2	3	1	3	2	3	2	2	2	2	2	2	19	4	4	5
194037306002	2	4	3	5	2	3	2	2	3	2	2	3	2	3	2	19	4	4	5
194037307001	3	4	2	3	3	1	2	3	3	2	2	2	2	2	2	19	3	4	5
194037307002	2	4	3	2	3	3	3	2	3	2	2	2	2	2	2	19	3	4	5
194037326001	3	4	3	2	3	3	3	3	3	2	2	3	2	3	2	19	3	4	5
194037326002	2	4	3	2	3	3	2	2	3	2	2	3	2	3	2	19	4	4	5
194037328001	2	2	3	5	2	1	3	2	2	3	2	3	2	3	2	19	3	4	5
194037324001	3	4	3	2	3	3	2	2	3	2	2	2	2	2	2	19	4	4	5
194037324002	2	4	3	2	3	3	3	2	2	2	2	2	2	2	2	19	3	4	5
194037332001	3	4	3	2	3	3	2	3	3	2	2	2	2	2	2	19	3	4	5
194037332002	2	4	3	3	3	3	3	2	3	2	2	2	2	2	2	19	4	4	5
194037336001	3	3	3	3	3	3	2	2	3	2	2	2	2	2	2	19	3	4	5
194037336002	2	3	3	5	3	2	2	2	3	2	2	2	2	2	2	19	3	4	5
194037338001	3	2	2	2	3	3	2	3	2	2	3	2	2	2	2	19	2	4	5
194037334001	3	4	3	2	3	4	2	3	3	2	2	2	2	2	2	19	3	4	5
194037334002	2	2	3	2	3	3	3	2	3	2	2	2	2	2	2	19	3	4	5
194037318002	3	4	3	3	3	2	3	2	3	3	2	3	2	3	2	19	2	4	5
194037318001	2	4	3	4	3	1	2	2	3	2	2	3	2	3	2	19	4	4	5
064028307001	2	4	2	4	2	3	2	2	3	2	2	2	2	2	2	06	4	5	5
064028315002	3	2	4	4	3	3	3	3	3	2	2	2	2	2	2	06	3	5	5
064028315001	2	2	4	4	3	4	2	2	3	2	2	2	2	2	2	06	3	5	5
064028314002	2	2	4	4	3	3	2	3	3	2	2	2	2	2	2	06	4	5	5
064028314001	3	2	4	4	3	1	3	2	3	2	2	2	2	2	2	06	2	5	5
064028310001	3	3	4	5	2	3	3	2	2	2	2	2	2	2	2	06	3	5	5
064028308001	2	4	4	3	2	3	2	2	2	2	2	3	2	3	2	06	3	5	5
064028301001	2	3	4	5	2	2	2	2	3	2	2	2	2	2	2	06	2	5	5
064028106001	2	3	4	5	2	2	2	2	3	2	2	2	2	2	2	06	2	5	5
064028105002	3	3	4	4	3	3	2	2	3	2	2	2	2	2	2	06	2	5	5
064028101002	2	2	4	4	3	4	2	2	3	2	2	2	2	2	2	06	3	5	5
064028101001	3	2	4	2	3	1	2	3	3	2	2	2	2	2	2	06	3	5	5
064028102001	2	2	4	2	2	3	2	2	3	2	2	2	2	2	2	06	2	5	5
064028110003	3	2	4	3	3	3	2	2	3	2	2	2	2	2	2	06	3	5	5
064028110002	2	4	4	2	3	5	2	3	3	2	2	2	2	2	2	06	3	5	5
064028103002	3	4	4	4	3	3	3	3	3	2	2	2	2	2	2	06	2	5	5
064028125001	2	3	4	5	2	3	2	3	3	2	2	2	2	2	2	06	3	5	5
064028112002	2	2	2	3	3	3	2	2	3	2	2	2	2	2	2	06	3	5	5
064028114002	3	4	4	4	3	3	2	3	3	2	2	2	2	2	2	06	3	5	5
064028114001	2	4	4	3	3	3	2	2	3	2	2	2	2	2	2	06	4	5	5
064028119002	2	2	4	4	3	3	2	3	3	2	2	2	2	2	2	06	2	5	5
064028208002	2	4	4	4	3	3	3	2	3	3	2	2	2	2	2	06	3	5	5
064028208001	3	4	4	2	3	3	3	2	3	3	2	3	1	3	2	06	4	5	5
064028212002	2	4	4	4	3	3	2	2	3	2	2	2	2	2	2	06	2	5	5
064028217001	2	4	4	3	3	3	2	2	3	2	2	2	2	2	2	06	4	5	5
064028217002	3	4	4	3	3	3	3	3	3	3	2	2	2	2	2	06	3	5	5
064028205001	3	3	4	2	2	2	2	2	3	2	2	2	2	2	2	06	3	5	5
064028203002	3	4	4	4	3	5	3	2	3	2	2	2	2	2	2	06	3	5	5
064028210001	3	4	4	4	2	4	3	2	3	2	2	2	2	2	2	06	3	5	5
064028206001	2	4	4	3	2	3	2	2	3	2	2	2	2	2	2	06	4	5	5
064028216001	2	4	4	4	2	3	2	3	3	2	2	2	2	2	2	06	4	5	5
064028209001	2	3	4	2	2	3	2	2	3	2	2	2	2	2	2	06	3	5	5
064028219002	2	4	4	3	3	3	2	2	3	2	2	2	2	2	2	06	2	5	5
064028211001	2	4	4	3	2	3	2	2	2	2	2	2	2	2	2	06	2	5	5
064033321001	3	4	3	3	3	3	3	3	3	3	2	2	2	2	2	06	3	5	5
064033321002	2	4	3	5	3	4	2	2	3	2	2	2	2	2	2	06	4	5	5
064033327001	3	4	3	2	3	3	2	3	3	2	2	2	2	2	2	06	3	5	5
064033327002	2	4	3	5	3	4	2	2	3	2	2	2	2	2	2	06	3	5	5
064033322001	3	4	3	5	3	3	2	3	3	3	2	2	2	2	2	06	3	5	5
064033322002	2	4	3	5	3	4	2	2	3	2	2	2	2	2	2	06	3	5	5
064033330002	3	4	3	3	3	3	3	3	3	3	2	2	2	2	2	06	3	5	5
064033330001	2	4	3	3	3	3	2	2	3	2	2	2	2	2	2	06	3	5	5
064033324001	2	4	3	2	2	4	2	2	3	2	2	2	2	2	2	06	3	5	5
064033306002	3	4	3	4	3	3	3	3	3	3	2	2	2	2	2	06	4	5	5
064033306001	2	4	3	2	3	3	2	2	3	2	2	2	2	2	2	06	3	5	5
064033301002	3	4	3	2	3	2	3	2	3	2	2	2	2	2	2	06	3	5	5
064033301001	2	2	3	2	3	3	2	2	3	2	2	2	2	2	2	06	3	5	5
064033342002	3	2	3	3	3	2	3	3	3	2	2	2	2	2	2	06	2	5	5
064033342001	2	2	3	2	3	4	2	2	2	2	2	2	2	2	2	06	3	5	5
064033331002	3	4	3	2	3	4	2	2	3	2	2	2	2	2	2	06	3	5	5
064033331001	2	4	3	4	3	3	2	2	3	2	2	2	2	2	2	06	4	5	5
064033303001	2	2	3	5	2	4	2	2	2	2	2	2	2	2	2	06	2	5	5
064033336001	2	2	3	2	2	3	2	2	2	2	2	2	2	2	2	06	4	5	5
064033304002	3	4	3	3	3	2	3	3	3	3	2	2	2	2	2	06	4	5	5
064033304001	2	4	3	2	3	1	2	2	3	2	2	2	2	2	2	06	2	5	5
064033343001	2	4	3	2	3	3	2	3	3	2	2	2	2	2	2	06	3	5	5
064033343002	3	4	3	2	3	4	3	3	3	2	2	2	2	2	2	06	3	5	5
064033326001	3	2	3	2	3	3	3	2	3	2	2	2	2	2	2	06	3	5	5
064033326002	2	2	3	2	3	5	2	2	2	2	2	2	2	2	2	06	3	5	5
064033320001	2	2	3	5	2	5	2	2	2	2	2	2	2	2	2	06	3	5	5
064033308001	2	3	3	5	2	4	2	2	3	2	2	2	2	2	2	06	3	5	5
064033334001	2	2	3	5	2	5	2	2	2	2	2	2	2	2	2	06	3	5	5
064033319002	3	2	3	4	3	2	2	3	3	2	2	2	2	2	2	06	4	5	5
064033319001	2	2	3	2	3	4	2	2	3	2	2	2	2	2	2	06	3	5	5
064033314002	3	4	3	2	3	2	2	2	3	2	2	2	2	2	2	06	2	5	5
064033317001	3	2	3	3	2	3	2	3	3	3	2	2	2	2	2	06	4	5	5
064033302002	2	3	3	5	3	3	2	2	3	2	2	2	2	2	2	06	3	5	5
064033309001	3	4	3	4	3	5	2	3	3	3	2	2	2	2	2	06	3	5	5
064033309002	2	4	3	2	3	3	2	2	3	2	2	2	2	2	2	06	4	5	5
064033329002	3	4	3	2	2	3	3	2	3	2	2	2	2	2	2	06	3	5	5
064033312001	3	2	3	5	3	3	3	3	3	2	2	2	2	2	2	06	4	5	5
064033312002	2	4	3	2	3	3	2	3	3	2	2	2	2	2	2	06	3	5	5
064033311001	2	4	3	4	3	1	2	2	3	2	2	2	2	2	2	06	3	5	5
064033221001	3	2	3	2	3	4	2	2	3	2	2	2	2	2	2	06	2	5	5
064033221002	2	2	3	2	3	5	2	2	3	2	2	2	2	2	2	06	3	5	5
064033234001	2	3	3	2	2	4	2	2	2	2	3	2	2	2	2	06	3	5	5
064033223002	3	4	3	4	3	3	2	3	3	2	2	2	2	2	2	06	3	5	5
064033223001	2	4	3	2	3	4	2	2	3	2	2	2	2	2	2	06	3	5	5
064033212001	3	2	3	2	3	3	2	3	3	2	2	2	2	2	2	06	2	5	5
064033212002	2	2	3	2	3	4	2	2	3	2	2	2	2	2	2	06	3	5	5
064033213002	2	4	4	5	3	3	2	2	3	2	2	2	2	2	2	06	3	5	5
064033201002	3	2	3	2	3	3	2	3	3	2	2	2	2	2	2	06	3	5	5
064033201001	2	2	3	2	3	4	2	2	3	2	2	2	2	2	2	06	3	5	5
064033203001	2	2	3	2	2	5	2	2	3	2	2	2	2	2	2	06	3	5	5
064033206001	2	4	4	5	2	1	2	2	3	2	2	2	2	2	2	06	4	5	5
064033226001	3	4	3	4	3	2	3	3	3	2	2	2	2	2	2	06	4	5	5
064033220002	3	4	3	4	3	3	3	2	3	2	2	3	2	3	2	06	4	5	5
064033210002	3	4	3	4	3	3	2	2	3	2	2	2	2	2	2	06	3	5	5
064033228001	3	4	3	3	3	3	2	3	3	2	2	3	2	3	2	06	2	5	5
064033228002	2	4	3	5	3	4	2	2	2	2	2	2	2	2	2	06	3	5	5
064033217001	2	4	3	5	3	3	2	2	3	2	2	2	2	2	2	06	3	5	5
064033224001	3	4	3	4	3	4	2	3	3	2	2	2	2	2	2	06	3	5	5
064033229001	3	3	3	2	3	3	2	2	3	2	2	2	2	2	2	06	2	5	5
064033218001	3	4	3	4	3	3	3	3	3	2	2	2	2	2	2	06	2	5	5
064033218002	2	4	3	5	3	1	2	3	3	2	2	2	2	2	2	06	3	5	5
064033222001	3	4	3	2	3	4	2	3	3	3	2	2	2	2	2	06	3	5	5
064033222002	2	4	3	5	3	5	2	2	3	2	2	2	2	2	2	06	3	5	5
064033204002	3	4	3	2	3	3	2	3	3	2	2	2	2	2	2	06	3	5	5
064033103001	3	3	3	5	2	1	2	2	3	2	2	2	2	2	2	06	4	5	5
064033110001	2	3	3	5	2	2	2	2	3	2	2	2	2	2	2	06	4	5	5
064033108001	3	2	3	2	2	4	3	3	3	3	2	2	2	2	2	06	4	5	5
064033127001	2	4	3	2	3	2	2	2	3	3	2	2	2	2	2	06	2	5	5
064033123002	3	4	3	4	3	3	2	2	3	2	2	2	2	2	2	06	3	5	5
064033123001	2	4	3	3	3	3	2	2	3	2	2	2	2	2	2	06	4	5	5
064033117002	3	4	2	2	3	4	3	3	3	2	2	2	2	2	2	06	2	5	5
064033117001	2	4	2	2	3	1	2	2	3	2	2	2	2	2	2	06	2	5	5
064033116001	3	3	3	2	3	4	2	2	3	2	2	2	2	2	2	06	3	5	5
064033101001	2	4	2	5	2	4	2	2	3	2	2	2	2	2	2	06	3	5	5
064033124001	3	4	3	3	3	2	2	2	3	2	2	2	2	2	2	06	4	5	5
064033124002	2	2	3	2	3	4	2	2	3	2	2	3	2	3	2	06	3	5	5
064033111002	3	4	3	3	3	4	3	3	3	3	2	2	2	2	2	06	3	5	5
064033126002	3	4	3	2	3	5	2	2	3	3	2	3	2	3	2	06	3	5	5
064033126001	2	4	3	5	3	4	2	2	3	2	2	2	2	2	2	06	3	5	5
064033114002	3	2	3	3	3	4	2	2	3	2	2	2	2	2	2	06	3	5	5
064033114001	2	4	4	2	3	3	2	2	3	2	2	2	2	2	2	06	3	5	5
064033113002	2	4	3	5	2	4	2	2	3	2	2	2	2	2	2	06	3	5	5
064033118001	2	2	3	2	2	1	2	2	3	2	2	2	2	2	2	06	2	5	5
064033115001	2	4	3	5	3	3	2	2	3	2	2	2	2	2	2	06	4	5	5
064033104002	2	4	3	5	3	4	2	2	3	2	2	3	2	3	2	06	3	5	5
064033105001	3	4	3	4	3	4	2	2	3	2	2	2	2	2	2	06	3	5	5
064033105002	2	4	3	3	3	3	2	2	3	2	2	2	2	2	2	06	3	5	5
064033107002	3	2	3	4	3	5	2	2	3	2	2	2	2	2	2	06	4	5	5
064033107001	2	2	3	2	3	4	2	2	3	2	2	3	2	3	2	06	3	5	5
060481310001	2	2	3	3	2	3	2	2	3	2	2	3	2	3	2	06	4	5	5
060481301002	3	4	3	2	3	3	2	2	3	2	2	2	2	2	2	06	2	5	5
060481301001	2	4	3	2	3	4	2	2	3	2	2	2	2	2	2	06	3	5	5
060481322002	3	2	3	3	3	4	3	2	3	2	2	2	2	2	2	06	3	5	5
060481322001	2	2	3	2	3	3	2	2	3	2	2	2	2	2	2	06	2	5	5
060481309003	3	2	3	2	3	3	2	2	2	2	2	2	2	2	2	06	3	5	5
060481309002	2	2	3	2	3	3	2	2	3	2	2	2	2	2	2	06	2	5	5
060481307002	3	4	3	2	3	4	2	3	3	2	2	2	2	2	2	06	2	5	5
060481307001	2	4	3	2	3	4	2	2	3	3	2	2	2	2	2	06	3	5	5
060481316001	2	4	3	2	3	4	2	2	3	2	2	3	2	3	2	06	3	5	5
060481321001	3	4	3	2	3	3	3	2	3	2	2	2	2	2	2	06	4	5	5
060481321002	2	4	3	5	3	2	2	2	2	3	2	2	2	2	2	06	4	5	5
060481324002	3	4	3	3	3	3	3	3	3	2	2	2	2	2	2	06	3	5	5
060481324001	2	4	3	2	3	3	2	2	2	2	2	2	2	2	2	06	3	5	5
060481102001	3	4	3	3	3	1	2	2	3	2	2	2	2	2	2	06	2	5	5
060481118001	2	4	3	4	2	4	2	2	3	3	2	2	2	2	2	06	3	5	5
060481109001	2	4	3	2	3	4	2	2	2	2	2	2	2	2	2	06	3	5	5
060481101002	3	4	3	2	3	3	2	2	3	2	2	2	2	2	2	06	3	5	5
060481125002	3	4	3	4	3	4	3	3	3	2	2	2	2	2	2	06	3	5	5
060481125001	2	4	3	2	3	4	2	2	3	3	3	2	2	2	2	06	2	5	5
060481107002	2	4	3	2	3	4	2	3	3	2	2	2	2	2	2	06	3	5	5
060481114002	3	2	3	2	3	5	2	2	2	2	2	2	2	2	2	06	3	5	5
060481114001	2	2	3	3	3	4	2	2	3	2	2	2	2	2	2	06	3	5	5
060481104002	3	2	3	2	3	4	2	3	3	2	2	2	2	2	2	06	3	5	5
060481104001	2	4	3	3	3	3	2	2	3	2	2	2	2	2	2	06	3	5	5
060481108002	3	4	3	3	3	1	3	3	3	3	2	2	2	2	2	06	4	5	5
060481108001	2	4	3	2	3	3	2	2	3	3	2	2	2	2	2	06	2	5	5
060481123001	2	2	3	2	2	3	2	2	3	2	2	2	2	2	2	06	3	5	5
060481112002	2	4	3	5	3	3	2	2	3	2	2	2	2	2	2	06	3	5	5
060481133002	3	2	3	2	3	3	2	3	3	3	2	2	2	2	2	06	3	5	5
060481133001	2	2	3	2	3	4	2	2	3	2	2	2	2	2	2	06	3	5	5
060481122001	2	4	3	3	3	1	2	2	3	2	2	2	2	2	2	06	3	5	5
060481119002	2	4	3	5	3	3	2	2	3	2	2	2	2	2	2	06	3	5	5
060481130001	2	2	3	2	2	4	2	2	3	2	2	2	2	2	2	06	3	5	5
060481106001	3	4	3	2	3	3	3	2	3	3	2	2	2	2	2	06	4	5	5
060481106002	2	4	3	2	3	4	2	2	3	2	2	2	2	2	2	06	4	5	5
060481117001	3	4	3	3	3	4	2	2	3	2	2	2	2	2	2	06	2	5	5
060481117002	2	4	3	5	3	3	2	2	3	2	2	2	2	2	2	06	3	5	5
060481129001	2	2	3	2	2	5	2	2	3	2	2	2	2	2	2	06	3	5	5
060481121001	3	2	3	3	2	4	2	2	3	2	2	2	2	2	2	06	2	5	5
060481126002	3	4	3	4	3	3	3	2	3	3	2	2	2	2	2	06	4	5	5
060481126001	2	4	3	4	3	3	2	2	3	2	2	2	2	2	2	06	3	5	5
060481105001	2	4	3	5	2	3	2	2	3	2	2	2	2	2	2	06	2	5	5
060481131001	2	4	3	5	3	3	2	2	3	2	3	2	2	2	2	06	4	5	5
060481115001	2	4	3	3	2	3	2	2	3	2	2	2	2	2	2	06	3	5	5
060481208002	2	4	3	2	3	4	2	2	3	2	2	2	2	2	2	06	3	5	5
060481230002	2	4	3	2	3	3	2	2	3	3	2	2	2	2	2	06	3	5	5
060481219002	2	4	3	2	3	4	2	2	2	2	2	2	2	2	2	06	2	5	5
060481238002	2	2	3	5	3	4	2	2	2	2	2	2	2	2	2	06	4	5	5
060481223002	3	4	3	3	3	2	3	3	3	3	2	2	2	2	2	06	3	5	5
060481223001	2	4	3	2	3	3	2	2	3	3	2	2	2	2	2	06	3	5	5
060481217002	3	2	3	2	3	4	2	3	3	2	2	2	2	2	2	06	3	5	5
060481217001	2	4	3	5	3	3	2	2	2	3	2	2	2	2	2	06	2	5	5
060481212002	3	4	3	3	3	3	2	3	3	2	2	2	2	2	2	06	3	5	5
060481212001	2	2	3	3	3	3	2	2	3	2	2	2	2	2	2	06	2	5	5
060481234001	3	2	3	4	3	4	2	2	3	2	2	2	2	2	2	06	3	5	5
060481205002	3	4	3	2	3	4	2	2	3	2	2	2	2	2	2	06	3	5	5
060481224001	3	4	3	4	3	3	2	3	3	3	2	2	2	2	2	06	3	5	5
060481207002	2	4	3	2	3	2	2	2	3	3	2	2	2	2	2	06	3	5	5
060481222002	3	4	3	2	3	3	2	3	3	2	2	3	2	3	2	06	3	5	5
060481222001	2	4	3	2	3	4	2	2	3	2	2	3	2	3	2	06	3	5	5
060481231002	2	4	3	3	3	3	2	3	3	3	2	2	2	2	2	06	2	5	5
060481211001	2	4	3	5	3	3	2	3	3	3	2	2	2	2	2	06	2	5	5
060481213001	2	3	3	2	2	3	2	2	3	2	2	2	2	2	2	06	4	5	5
060481203001	3	4	3	4	3	5	3	3	3	3	2	2	2	2	2	06	3	5	5
060481203002	2	4	3	2	3	3	2	2	3	2	2	2	2	2	2	06	3	5	5
060481201001	3	4	3	2	3	4	2	2	3	2	2	3	2	3	2	06	3	5	5
060481201002	2	4	3	3	3	5	2	2	2	2	2	3	2	3	2	06	3	5	5
060481232002	2	4	3	4	3	3	2	2	3	2	2	2	2	2	2	06	3	5	5
060481209001	2	4	3	5	2	1	2	2	3	3	2	2	2	2	2	06	4	5	5
060481233002	3	2	3	2	3	3	2	2	3	2	2	2	2	2	2	06	4	5	5
060481233001	2	2	3	3	3	1	2	2	3	2	2	2	2	2	2	06	4	5	5
060481237002	2	4	3	3	3	3	2	2	3	2	2	2	2	2	2	06	3	5	5
060481235002	2	4	3	2	3	1	2	2	3	3	2	2	2	2	2	06	3	5	5
060481235001	3	4	3	4	3	4	3	3	3	2	2	2	2	2	2	06	3	5	5
060481202001	3	4	3	2	3	3	3	2	3	3	2	2	2	2	2	06	4	5	5
060481202002	2	4	3	5	3	3	2	2	2	3	3	2	2	2	2	06	4	5	5
060481214001	3	4	3	2	2	5	3	3	3	2	2	2	2	2	2	06	3	5	5
060481206002	3	4	3	3	3	1	3	3	3	3	2	2	2	2	2	06	2	5	5
060481206001	2	4	3	5	3	3	2	2	3	3	2	3	2	3	2	06	3	5	5
060481225001	3	4	3	2	3	3	2	2	3	2	2	2	2	2	2	06	3	5	5
060481225002	2	4	3	2	3	3	2	3	3	2	2	2	2	2	2	06	4	5	5
060481229002	3	2	3	3	3	3	2	3	3	2	2	3	2	3	2	06	4	5	5
060481229001	2	2	3	2	3	4	2	3	3	2	2	3	2	3	2	06	2	5	5
060481215001	3	4	3	3	3	4	2	2	3	2	2	2	2	2	2	06	3	5	5
060481204002	3	3	3	2	3	3	3	2	3	2	2	2	2	2	2	06	3	5	5
060481204001	2	2	3	5	3	3	2	2	2	2	2	2	2	2	2	06	2	5	5
060440116001	2	2	3	5	2	1	2	2	2	2	2	2	2	2	2	06	3	5	5
060440109001	2	4	3	5	3	5	2	2	2	2	2	2	2	2	2	06	3	5	5
060440109002	3	4	3	5	3	3	3	3	3	2	2	2	2	2	2	06	2	5	5
060440106002	3	4	3	4	3	2	2	3	2	3	2	2	2	2	2	06	2	5	5
060440106001	2	4	3	2	3	3	2	3	3	2	2	2	2	2	2	06	3	5	5
060440102001	3	3	3	2	3	1	3	3	3	2	2	2	2	2	2	06	4	5	5
060440102002	2	3	3	5	3	3	2	2	2	2	2	2	2	2	2	06	4	5	5
060440117001	2	2	3	2	2	3	2	2	3	2	2	2	2	2	2	06	3	5	5
060440110001	3	4	3	4	3	3	2	3	3	2	2	2	2	2	2	06	3	5	5
060440110002	2	4	3	5	3	4	2	2	2	2	2	2	2	2	2	06	3	5	5
060440105002	3	4	4	3	3	2	2	3	3	2	2	2	2	2	2	06	3	5	5
060440105003	2	4	4	5	3	5	2	2	2	2	2	2	2	2	2	06	3	5	5
060440133001	2	4	3	2	2	5	2	2	3	2	2	2	2	2	2	06	3	5	5
060440108001	3	4	3	3	3	5	3	2	3	2	2	2	2	2	2	06	3	5	5
060440134001	2	2	3	5	3	2	2	2	2	3	2	2	2	2	2	06	3	5	5
060440138001	3	4	3	2	2	4	3	2	3	2	3	2	2	2	2	06	4	5	5
060440118001	3	4	4	2	2	4	3	3	3	3	2	2	2	2	2	06	3	5	5
060440122002	2	2	3	2	3	2	2	2	3	2	2	2	2	2	2	06	4	5	5
060440114002	2	4	3	3	3	3	2	2	3	2	2	2	2	2	2	06	4	5	5
060440128001	3	4	3	3	3	4	2	3	3	2	2	2	2	2	2	06	3	5	5
060440128002	2	4	3	3	3	4	2	2	3	2	2	2	2	2	2	06	2	5	5
060440111002	2	4	3	2	3	5	2	2	3	2	2	2	2	2	2	06	3	5	5
060440125002	3	2	3	2	3	4	2	3	2	2	2	2	2	2	2	06	3	5	5
060440125001	2	2	3	2	3	5	2	2	2	2	2	2	2	2	2	06	3	5	5
060440119002	3	4	3	5	3	3	3	3	3	2	2	2	2	2	2	06	2	5	5
060440103001	2	4	3	2	3	3	2	2	2	2	2	2	2	2	2	06	3	5	5
060440101001	2	4	3	2	2	4	2	2	3	2	2	2	2	2	2	06	3	5	5
060440219001	3	4	3	3	3	2	3	3	3	2	2	3	2	2	1	06	2	5	5
060440219002	2	4	3	2	3	4	2	2	3	2	2	2	2	2	2	06	3	5	5
060440209001	2	4	3	5	3	3	2	2	3	2	2	2	2	2	2	06	4	5	5
060440221001	2	4	3	2	3	3	2	2	3	2	2	2	2	2	2	06	3	5	5
060440201001	3	4	3	2	3	4	2	3	3	2	2	2	2	2	2	06	2	5	5
060440201002	2	4	3	2	3	5	2	3	3	2	2	2	2	2	2	06	3	5	5
060440227001	2	4	3	2	2	3	2	2	3	2	2	2	2	2	2	06	4	5	5
060440205002	3	2	3	2	3	4	2	3	2	2	2	3	2	3	2	06	3	5	5
060440205001	2	2	3	2	3	4	2	3	3	2	2	2	2	2	2	06	3	5	5
060440222001	3	2	3	2	2	3	3	3	2	2	2	2	2	2	2	06	3	5	5
060440215001	3	4	3	2	3	1	3	2	3	2	2	2	2	2	2	06	4	5	5
060440215002	2	4	3	2	3	3	2	2	3	2	2	2	2	2	2	06	3	5	5
060440220001	3	4	3	4	3	5	2	3	3	2	2	2	2	2	2	06	2	5	5
060440220002	2	4	3	4	3	3	2	2	3	2	2	2	2	2	2	06	2	5	5
060440211001	2	3	3	5	2	3	2	2	3	2	2	2	2	2	2	06	2	5	5
060440207002	3	4	3	3	3	3	3	3	3	2	2	2	2	2	2	06	2	5	5
060440207001	2	4	3	3	3	3	2	2	3	2	2	3	2	3	2	06	3	5	5
060440218002	2	2	3	5	2	4	2	2	3	2	2	2	2	2	2	06	3	5	5
060440223002	3	4	3	2	3	4	3	2	3	2	2	2	2	2	2	06	4	5	5
060440223001	2	2	3	2	3	4	2	2	2	2	2	2	2	2	2	06	4	5	5
060440202002	2	4	3	3	3	4	2	3	3	2	2	2	2	2	2	06	4	5	5
060440203002	3	4	3	2	3	5	2	2	2	2	2	2	2	2	2	06	3	5	5
060440203001	2	4	3	5	3	4	2	2	3	2	2	2	2	2	2	06	3	5	5
060440317001	3	4	2	4	2	4	3	3	2	2	2	2	2	2	2	06	3	5	5
060440306003	3	4	3	3	3	3	3	3	3	2	2	2	2	2	2	06	4	5	5
060440306002	2	4	3	3	3	3	2	2	2	2	2	2	2	2	2	06	2	5	5
060440302002	3	4	3	4	3	4	2	3	2	2	2	3	2	3	2	06	3	5	5
060440316001	3	4	3	2	3	3	3	3	3	2	2	2	2	2	2	06	4	5	5
060440316002	2	4	3	2	3	4	2	3	3	2	2	2	2	2	2	06	2	5	5
060440309002	3	4	3	4	3	4	3	3	3	2	2	2	2	2	2	06	2	5	5
060440309001	2	4	3	2	3	4	2	2	3	2	2	2	2	2	2	06	3	5	5
060440305001	2	2	3	2	2	3	2	2	3	2	2	2	2	2	2	06	4	5	5
060440310001	2	2	3	5	2	2	2	2	2	2	3	3	2	3	2	06	3	5	5
060440328001	3	4	3	2	2	5	3	2	3	2	2	3	2	3	2	06	2	5	5
060440320001	2	4	3	2	2	4	2	2	2	2	2	2	2	2	2	06	2	5	5
060440303001	3	4	4	4	2	4	3	2	3	3	2	2	2	2	2	06	3	5	5
060440318002	2	4	3	2	3	3	2	2	3	2	2	2	2	2	2	06	3	5	5
060440318001	3	2	3	3	3	3	2	2	3	2	2	2	2	2	2	06	3	5	5
060440314001	3	4	3	2	3	4	3	2	3	2	2	3	2	3	2	06	4	5	5
060440325001	3	2	3	2	3	1	2	3	2	2	2	2	2	2	2	06	4	5	5
060440325002	2	2	3	2	3	4	2	2	3	2	2	2	2	2	2	06	3	5	5
060440327001	3	2	3	2	3	5	2	2	3	2	2	3	2	3	2	06	3	5	5
060440327002	2	4	3	3	3	5	2	3	3	2	2	2	2	2	2	06	3	5	5
060440326001	3	2	3	2	2	5	2	2	3	2	2	3	2	3	2	06	3	5	5
060440330002	3	4	3	4	3	2	3	3	3	2	2	2	2	2	2	06	3	5	5
060440330001	2	4	3	2	3	3	2	2	3	2	2	2	2	2	2	06	3	5	5
060440308001	2	2	3	2	3	3	2	2	3	2	2	2	2	2	2	06	4	5	5
060440319002	3	2	3	2	2	4	3	3	3	2	2	3	2	3	2	06	3	5	5
060440321001	3	4	3	4	3	2	3	3	2	2	2	2	2	2	2	06	4	5	5
060440321002	2	4	3	2	3	3	2	2	3	2	2	2	2	2	2	06	2	5	5
065546320002	3	2	3	2	3	3	2	3	3	3	2	2	2	2	2	06	4	5	5
065546320001	2	2	3	2	3	5	2	2	3	2	2	2	2	2	2	06	3	5	5
065546317002	2	2	3	5	2	5	2	2	2	2	2	2	2	2	2	06	3	5	5
065546314001	3	4	3	5	2	4	3	2	2	2	2	2	2	2	2	06	3	5	5
065546311001	3	3	3	5	2	3	2	3	2	2	2	2	2	2	2	06	3	5	5
065546321002	3	4	3	4	3	3	3	2	3	3	2	3	2	3	2	06	4	5	5
065546321001	2	4	3	5	3	5	2	2	3	2	3	2	2	2	2	06	3	5	5
065546319001	3	4	3	2	3	1	2	3	3	3	2	2	2	2	2	06	3	5	5
065546319002	2	4	3	5	3	4	2	2	3	2	2	3	2	3	2	06	3	5	5
065546323002	3	4	3	2	3	4	3	3	3	2	2	2	2	2	2	06	2	5	5
065546323001	2	4	3	2	3	3	2	2	3	2	2	2	2	2	2	06	4	5	5
065546326001	3	4	3	5	3	5	3	2	3	2	2	2	2	2	2	06	4	5	5
065546326002	2	4	3	2	3	3	2	2	3	2	2	2	2	2	2	06	2	5	5
065546330002	3	3	3	2	2	3	2	2	3	3	2	2	2	2	2	06	2	5	5
065546307002	3	2	3	2	3	4	3	3	3	2	2	3	2	3	2	06	3	5	5
065546307001	2	2	3	3	3	4	2	2	3	2	2	2	2	2	2	06	3	5	5
065546327001	3	2	3	2	2	4	3	2	3	2	2	2	2	2	2	06	4	5	5
065546318002	3	4	3	5	3	3	3	3	3	2	2	2	2	2	2	06	3	5	5
065546318001	2	4	3	2	3	3	2	3	3	2	2	2	2	2	2	06	3	5	5
065546310002	3	2	4	4	3	2	3	2	3	3	2	3	2	3	2	06	3	5	5
065546310001	2	2	4	2	3	3	2	2	3	2	2	2	2	2	2	06	3	5	5
065546316001	2	2	3	2	2	4	2	2	2	2	2	2	2	2	2	06	3	5	5
065546302002	3	4	3	2	3	3	3	3	3	3	2	2	2	2	2	06	4	5	5
065546306002	3	4	3	2	3	4	3	2	3	2	2	2	2	2	2	06	3	5	5
065546306001	2	4	3	2	3	3	2	2	3	2	2	2	2	2	2	06	2	5	5
065546328002	3	4	3	2	3	3	2	3	3	2	2	2	2	2	2	06	2	5	5
065546122002	3	2	3	2	3	5	2	3	3	2	2	2	2	2	2	06	3	5	5
065546122001	2	4	3	2	3	3	2	2	3	2	2	2	2	2	2	06	2	5	5
065546121001	3	4	3	2	2	3	3	2	3	2	2	2	2	2	2	06	4	5	5
065546128001	3	4	3	4	3	1	2	2	3	2	2	2	2	2	2	06	4	5	5
065546115001	3	4	3	2	3	1	3	3	3	2	2	2	2	2	2	06	4	5	5
065546115002	2	4	3	2	3	1	3	3	3	2	2	2	2	2	2	06	4	5	5
065546114001	3	4	3	2	3	4	2	3	3	2	2	2	2	2	2	06	3	5	5
065546114002	2	4	3	5	3	4	2	3	3	2	2	2	2	2	2	06	3	5	5
065546111002	3	4	3	3	3	3	3	3	3	3	2	2	2	2	2	06	4	5	5
065546112001	3	2	3	2	3	3	3	2	3	3	2	2	2	2	2	06	3	5	5
065546112002	2	4	3	2	3	3	3	2	2	2	2	2	2	2	2	06	3	5	5
065546105001	3	2	3	2	3	4	3	3	3	2	2	2	2	2	2	06	3	5	5
065546105002	2	2	3	2	3	3	2	2	3	2	2	2	2	2	2	06	2	5	5
065546123001	3	4	4	2	3	3	2	3	3	2	2	3	2	3	2	06	3	5	5
065546118001	2	4	3	5	3	4	2	3	3	2	2	2	2	2	2	06	4	5	5
065546118003	3	4	3	5	3	3	2	3	3	2	2	2	2	2	2	06	4	5	5
065546108001	2	4	3	2	2	4	2	2	3	2	2	2	2	2	2	06	3	5	5
065546103001	2	4	3	2	3	1	2	3	2	2	2	2	2	2	2	06	2	5	5
065546116002	3	2	3	2	3	1	2	3	3	2	2	3	2	3	2	06	3	5	5
065546116001	2	2	3	2	3	4	2	2	3	2	2	3	2	3	2	06	3	5	5
065546205002	3	3	3	2	2	5	3	2	2	2	2	2	2	2	2	06	3	5	5
065546208001	3	2	3	2	3	4	3	3	3	3	2	3	2	3	2	06	3	5	5
065546208002	2	4	3	5	3	5	2	3	3	2	2	2	2	2	2	06	3	5	5
065546214002	3	4	3	2	3	3	3	3	3	3	2	2	2	2	2	06	4	5	5
065546214001	2	4	3	5	3	4	2	2	3	2	2	2	2	2	2	06	3	5	5
065546217002	3	4	3	2	3	3	3	3	3	2	2	2	2	2	2	06	4	5	5
065546217001	2	4	3	2	3	4	2	3	3	2	2	2	2	2	2	06	3	5	5
065546215002	2	4	3	2	3	4	2	2	3	2	2	3	2	3	2	06	2	5	5
065546215001	3	4	3	2	3	3	3	3	3	2	2	2	2	2	2	06	2	5	5
065546210002	3	4	3	2	3	4	2	3	3	2	2	2	2	2	2	06	3	5	5
065546210001	2	4	3	2	3	4	2	2	3	2	2	2	2	2	2	06	3	5	5
065546211002	3	4	3	3	3	3	3	3	3	2	2	2	2	2	2	06	4	5	5
065546211001	2	4	3	2	3	5	2	2	3	2	2	2	2	2	2	06	3	5	5
065546204002	3	4	3	5	3	5	2	3	3	2	2	2	2	2	2	06	3	5	5
065546209002	3	3	3	2	3	3	2	3	3	2	2	2	2	2	2	06	3	5	5
065546212001	3	4	3	3	3	4	3	3	3	3	2	2	2	2	2	06	2	5	5
065546203002	3	2	3	4	3	3	2	3	3	3	2	2	2	2	2	06	3	5	5
065546203003	2	4	3	2	3	3	2	3	3	2	2	2	2	2	2	06	3	5	5
065546201002	2	4	3	2	2	3	2	2	3	2	2	2	2	2	2	06	3	5	5
065546224002	3	3	3	5	3	5	2	2	3	2	2	2	2	2	2	06	2	5	5
065546224001	2	2	3	2	3	3	2	2	2	2	2	2	2	2	2	06	3	5	5
065546220001	3	4	3	4	3	5	2	2	3	2	2	3	2	3	2	06	3	5	5
065546220002	2	4	3	5	3	5	2	2	3	2	2	2	2	2	2	06	3	5	5
065546221002	3	4	3	3	3	3	3	2	2	2	2	2	2	2	2	06	3	5	5
065546221001	2	4	3	5	3	4	2	2	3	2	2	2	2	2	2	06	3	5	5
065546218002	3	4	3	2	3	3	3	3	3	2	2	2	2	2	2	06	3	5	5
065546218001	2	4	3	5	3	1	2	2	3	2	2	2	2	2	2	06	2	5	5
065546213002	2	4	3	2	3	4	2	2	3	2	2	2	2	2	2	06	3	5	5
065546207001	3	4	3	2	2	5	2	3	3	2	2	2	2	2	2	06	3	5	5
064604213001	3	2	4	2	3	2	2	2	3	2	2	2	2	2	2	06	4	5	5
064604213002	2	2	4	2	3	1	2	2	3	2	2	3	2	3	2	06	3	5	5
064604203002	3	3	4	4	3	2	3	3	3	2	2	2	2	2	2	06	3	5	5
064604214002	2	4	4	4	2	3	2	3	3	2	2	2	2	2	2	06	4	5	5
064604218001	3	4	4	3	3	2	2	3	3	3	2	2	2	2	2	06	3	5	5
064604201002	3	4	4	3	3	4	2	2	3	2	2	2	2	2	2	06	3	5	5
064604217002	3	4	2	4	3	4	2	2	3	2	2	2	2	2	2	06	3	5	5
064604217001	2	4	2	2	3	4	2	2	3	2	2	2	2	2	2	06	3	5	5
064604310001	3	4	4	4	3	3	2	3	3	3	2	3	2	3	2	06	3	5	5
064604310002	2	4	4	4	3	4	2	2	3	2	2	3	2	3	2	06	3	5	5
064604305001	2	3	4	2	2	3	2	2	2	2	2	2	2	2	2	06	3	5	5
064604311002	3	4	4	2	3	3	3	3	3	2	2	3	2	3	2	06	3	5	5
064604311001	2	4	2	2	3	3	2	2	3	2	2	3	2	3	2	06	3	5	5
064604306001	3	4	4	2	3	2	2	2	3	2	2	2	2	2	2	06	4	5	5
064604318002	3	3	4	4	3	3	2	2	3	2	2	3	2	3	2	06	3	5	5
064604318001	2	2	4	3	3	4	2	2	3	2	2	2	2	2	2	06	3	5	5
064604315001	2	2	4	3	3	3	2	2	3	2	2	3	2	3	2	06	2	5	5
064604317002	2	4	4	3	3	3	2	2	3	2	2	2	2	2	2	06	3	5	5
064604317001	3	4	4	3	3	5	2	2	3	2	2	2	2	2	2	06	3	5	5
064604307002	3	3	4	3	3	3	2	2	3	2	2	2	2	2	2	06	2	5	5
064604316001	3	4	4	3	2	4	2	2	3	2	2	2	2	2	2	06	3	5	5
064604108001	2	2	4	2	2	3	2	2	3	2	2	2	2	2	2	06	3	5	5
064604121001	3	2	4	2	2	3	2	3	3	2	2	2	2	2	2	06	3	5	5
064604132001	3	4	2	3	3	3	2	2	3	2	2	2	2	2	2	06	2	5	5
064604132002	2	4	2	3	3	2	2	2	3	3	2	2	2	2	2	06	4	5	5
064604105001	3	4	4	4	3	3	3	3	3	3	2	3	2	3	2	06	3	5	5
064604105002	2	4	4	2	3	3	2	2	3	2	2	3	2	3	2	06	3	5	5
064604114001	2	4	4	2	2	3	2	2	3	2	2	2	2	2	2	06	2	5	5
064604101001	3	2	4	2	3	3	3	2	3	2	2	2	2	2	2	06	3	5	5
064604101002	2	4	4	5	3	1	2	2	3	2	2	2	2	2	2	06	2	5	5
064604109001	2	4	2	2	3	3	2	2	2	2	2	2	2	2	2	06	3	5	5
064604110002	3	3	2	2	3	3	2	2	3	2	2	2	2	2	2	06	3	5	5
064604110001	2	2	2	5	3	3	2	2	2	2	2	2	2	2	2	06	3	5	5
064604102002	3	4	4	3	3	3	3	3	3	2	2	2	2	2	2	06	3	5	5
064604102001	2	4	4	4	3	4	2	2	3	2	2	2	2	2	2	06	3	5	5
064604125001	3	4	4	3	3	1	2	3	3	2	2	2	2	2	2	06	2	5	5
064604125002	2	4	4	3	3	3	3	2	3	2	2	2	2	2	2	06	3	5	5
064604120001	2	4	4	2	2	3	2	2	3	2	2	3	2	3	2	06	2	5	5
064604124001	3	4	2	2	3	1	3	3	3	2	2	3	2	3	2	06	2	5	5
064604118001	2	2	4	3	2	3	2	2	3	2	3	2	2	2	2	06	2	5	5
064604116001	3	4	2	2	3	1	2	2	3	2	2	3	2	3	2	06	3	5	5
064604116002	2	4	2	2	3	2	2	2	3	2	2	2	2	2	2	06	3	5	5
064604111001	3	2	2	3	3	1	3	2	3	2	2	2	2	2	2	06	4	5	5
064604111002	2	2	2	2	3	5	2	2	2	2	2	3	2	3	2	06	3	5	5
064604115002	3	2	2	2	3	3	3	3	3	2	2	2	2	2	2	06	4	5	5
064604123001	3	4	2	4	3	4	2	2	3	2	2	2	2	2	2	06	2	5	5
064604126002	2	4	2	2	3	4	2	2	3	2	2	2	2	2	2	06	3	5	5
064604126001	3	4	4	2	3	3	3	2	3	3	2	2	2	2	2	06	2	5	5
064604117002	2	4	4	5	3	4	2	2	2	2	2	2	2	2	2	06	3	5	5
064604117001	3	2	2	2	3	3	2	2	3	2	2	2	2	2	2	06	3	5	5
064604127002	3	2	2	5	3	3	2	3	3	2	2	2	2	2	2	06	3	5	5
064604127001	2	2	2	5	3	4	2	3	3	2	2	2	2	2	2	06	2	5	5
171159134002	3	4	3	3	3	3	2	2	3	2	2	2	2	2	2	17	3	2	2
171159127002	3	4	3	2	3	2	3	3	3	2	2	2	2	2	2	17	2	2	2
171159127001	2	4	3	5	3	4	2	2	2	2	2	2	2	2	2	17	3	2	2
171159105001	3	2	3	5	3	3	3	2	2	2	2	2	2	2	2	17	3	2	2
171159117001	2	4	4	5	2	3	2	2	3	2	2	2	2	2	2	17	2	2	2
171159114002	3	4	3	2	3	3	3	3	3	2	2	2	2	2	2	17	2	2	2
171159114001	2	4	3	2	3	4	2	2	2	2	2	2	2	2	2	17	4	2	2
171159126002	2	4	3	2	3	5	2	2	3	2	2	2	2	2	2	17	3	2	2
171159110001	2	4	3	2	2	5	2	2	3	2	2	2	2	2	2	17	3	2	2
171159121002	2	2	3	5	2	4	3	2	3	2	3	3	2	3	2	17	4	2	2
171159118002	3	4	3	2	3	4	3	2	3	2	2	2	2	2	2	17	3	2	2
171159125002	3	4	3	2	3	2	2	3	3	2	2	2	2	2	2	17	2	2	2
171159125001	2	4	3	2	3	3	2	2	3	2	2	2	2	2	2	17	4	2	2
171159124002	3	4	3	3	2	3	3	3	3	2	2	3	1	3	2	17	2	2	2
171159111002	3	2	3	2	3	3	2	2	3	2	2	2	2	2	2	17	3	2	2
171159112001	3	4	3	4	2	4	2	2	3	2	2	2	2	2	2	17	2	2	2
171159113001	2	2	3	2	3	3	3	2	2	2	2	2	2	2	2	17	4	2	2
171159116001	2	2	3	2	2	4	2	2	2	2	2	2	2	2	2	17	3	2	2
171159122001	3	4	3	2	3	4	2	2	3	2	2	2	2	2	2	17	2	2	2
171159122002	2	4	3	2	3	4	2	2	3	2	2	2	2	2	2	17	3	2	2
171159133001	3	4	3	2	2	3	2	3	3	2	2	2	2	2	2	17	4	2	2
171159221001	2	2	3	5	2	5	2	2	3	2	2	2	2	2	2	17	3	2	2
171159213001	3	2	3	5	2	3	3	2	3	2	2	3	2	3	2	17	2	2	2
171159203001	3	2	3	3	2	4	2	2	3	2	3	2	2	2	2	17	3	2	2
171159222001	2	4	3	5	2	5	2	2	3	2	2	3	2	3	2	17	3	2	2
171159211001	3	4	3	3	3	2	3	3	3	2	2	2	2	2	2	17	4	2	2
171159218001	2	4	3	5	2	2	2	2	3	2	2	2	2	2	2	17	2	2	2
171159216001	3	4	3	2	3	4	2	2	2	2	2	2	2	2	2	17	2	2	2
171159216002	2	4	3	5	3	5	2	2	3	2	2	2	2	2	2	17	3	2	2
171159224002	3	4	3	3	3	4	2	2	3	2	2	2	2	2	2	17	2	2	2
171159224001	2	2	3	5	3	2	2	2	3	2	2	2	2	2	2	17	4	2	2
171159210001	3	2	3	2	3	3	2	2	3	2	2	2	2	2	2	17	3	2	2
171159210002	2	2	3	5	3	5	2	2	3	2	2	2	2	2	2	17	3	2	2
171159215001	2	4	3	5	3	4	2	2	3	2	2	2	2	2	2	17	4	2	2
171159225002	3	4	3	2	3	2	2	2	3	2	2	2	2	2	2	17	4	2	2
171159225001	2	4	3	2	3	2	2	2	3	2	2	2	2	2	2	17	4	2	2
171159208001	3	4	3	2	3	2	2	2	3	2	2	2	2	2	2	17	3	2	2
171159208002	2	4	3	2	3	3	2	2	3	2	2	2	2	2	2	17	3	2	2
171159204002	3	4	3	3	3	3	3	2	3	3	2	2	2	2	2	17	2	2	2
171159204001	2	4	3	2	3	3	2	2	3	2	2	2	2	2	2	17	4	2	2
171159212002	2	4	3	2	2	3	2	2	3	2	2	2	2	2	2	17	4	2	2
171159206001	3	2	3	2	3	3	3	2	3	2	2	2	2	2	2	17	2	2	2
171159206002	2	2	3	2	3	4	2	2	3	2	2	2	2	2	2	17	3	2	2
171159226001	3	4	3	2	3	3	3	3	3	2	2	3	2	3	2	17	3	2	2
171159226002	2	4	4	2	3	1	2	2	3	2	2	2	2	2	2	17	4	2	2
171159223001	3	2	3	2	3	3	2	3	3	2	2	3	2	3	2	17	2	2	2
171159223002	2	2	3	3	3	3	3	2	3	2	2	2	2	2	2	17	2	2	2
171159311002	2	4	3	2	3	5	2	2	3	2	2	3	2	3	2	17	3	2	2
171159302002	3	4	3	2	3	3	2	2	3	2	2	2	2	2	2	17	4	2	2
171159312002	3	4	4	2	3	3	3	2	3	2	2	2	2	2	2	17	3	2	2
171159312001	2	4	4	5	3	2	2	2	3	2	2	2	2	2	2	17	3	2	2
171159323002	2	2	3	5	3	4	2	2	3	2	2	2	2	2	2	17	2	2	2
171159319002	3	4	3	5	2	4	3	2	3	2	2	2	2	2	2	17	2	2	2
171159318001	2	4	3	5	2	4	2	2	3	2	2	2	2	2	2	17	2	2	2
171159304001	2	2	3	2	2	1	2	2	3	2	2	3	2	3	2	17	3	2	2
171159313002	3	4	3	2	3	4	2	2	3	2	2	2	2	2	2	17	3	2	2
171159313001	2	4	3	2	3	4	2	2	3	2	2	2	2	2	2	17	4	2	2
171159301001	3	4	3	2	2	4	3	2	3	2	3	2	2	2	2	17	3	2	2
171159320001	2	4	3	2	2	3	2	2	3	2	2	2	2	2	2	17	3	2	2
171159310001	2	4	3	2	3	4	2	2	3	2	2	2	2	2	2	17	3	2	2
171159316001	2	4	3	5	3	2	2	2	2	2	2	2	2	2	2	17	3	2	2
171159314001	3	4	3	2	2	4	3	3	3	2	2	2	2	2	2	17	2	2	2
171159303002	3	4	3	5	3	4	3	2	3	2	2	2	2	2	2	17	3	2	2
171159324002	2	2	3	5	2	3	2	2	2	2	2	2	2	2	2	17	3	2	2
175531227002	2	4	3	5	3	4	2	2	3	2	2	2	2	2	2	17	2	2	2
175531227001	3	2	3	3	3	5	2	2	2	2	2	2	2	2	2	17	3	2	2
175531229002	2	4	3	3	3	3	2	2	3	2	2	2	2	2	2	17	4	2	2
175531207002	2	4	3	5	2	3	2	2	3	3	2	2	2	2	2	17	2	2	2
175531222002	2	2	3	2	3	5	2	2	3	2	2	2	2	2	2	17	2	2	2
175531211002	3	4	3	3	3	3	2	2	3	2	2	2	2	2	2	17	4	2	2
175531224001	3	2	3	3	3	2	3	3	3	2	2	3	2	3	2	17	2	2	2
175531224002	2	4	3	2	3	3	2	2	2	2	2	2	2	2	2	17	4	2	2
175531214001	2	4	3	3	3	3	2	2	2	2	2	2	2	2	2	17	3	2	2
175531219002	3	4	2	2	3	4	2	2	3	3	2	3	2	3	2	17	3	2	2
175531219001	2	4	2	2	3	4	2	2	3	2	2	2	2	2	2	17	2	2	2
175531206001	3	3	3	2	2	3	2	2	3	2	2	2	2	2	2	17	4	2	2
175531217001	2	4	3	2	2	3	2	2	3	2	2	2	2	2	2	17	4	2	2
175531221001	2	2	3	2	3	3	2	2	3	2	2	2	2	2	2	17	2	2	2
175531205002	2	4	3	5	2	3	2	2	3	2	2	2	2	2	2	17	2	2	2
175531212001	3	4	3	3	3	3	2	2	3	2	2	2	2	2	2	17	4	2	2
175531212002	2	4	3	3	3	1	2	2	2	2	2	2	2	2	2	17	4	2	2
175531202002	2	4	3	2	3	3	2	2	3	2	2	2	2	2	2	17	4	2	2
175531208002	2	4	3	2	3	4	2	2	2	2	2	2	2	2	2	17	4	2	2
175531128001	3	4	4	3	3	1	3	2	3	3	2	3	2	3	2	17	2	2	2
175531128002	2	4	4	3	3	3	2	2	3	2	2	2	2	2	2	17	3	2	2
175531127001	2	2	3	3	2	4	2	2	2	2	2	2	2	2	2	17	3	2	2
175531113002	2	2	4	3	3	4	2	2	3	2	2	2	2	2	2	17	3	2	2
175531107002	3	4	4	3	3	3	3	3	3	3	2	2	2	2	2	17	3	2	2
175531107001	2	4	3	3	3	4	2	2	3	2	2	2	2	2	2	17	3	2	2
175531118002	3	2	4	2	3	3	2	3	2	2	2	2	2	2	2	17	4	2	2
175531118001	2	2	4	2	3	5	2	2	2	2	2	2	2	2	2	17	4	2	2
175531111002	3	4	2	3	3	2	2	3	3	2	2	2	2	2	2	17	2	2	2
175531117001	3	4	4	4	3	4	3	2	3	2	2	2	2	2	2	17	2	2	2
175531117002	2	4	4	3	3	3	2	2	3	2	2	2	2	2	2	17	4	2	2
175531112002	3	2	4	4	3	3	2	2	3	2	2	2	2	2	2	17	3	2	2
175531112001	2	2	4	3	3	3	2	2	3	2	2	2	2	2	2	17	3	2	2
175531103002	3	2	4	4	3	3	2	3	3	2	2	3	2	3	2	17	2	2	2
175531103001	2	2	4	4	3	2	2	2	3	2	2	3	2	3	2	17	4	2	2
175531104001	3	4	4	4	3	2	2	3	3	2	2	3	2	3	2	17	2	2	2
175531101001	3	4	4	4	3	2	2	3	3	2	2	2	2	2	2	17	3	2	2
175531129002	3	4	4	4	3	3	2	3	3	2	2	3	2	3	2	17	2	2	2
175531129001	2	4	4	2	3	5	2	2	2	2	2	2	2	2	2	17	3	2	2
175531105001	3	4	4	3	3	4	2	3	3	2	2	2	2	2	2	17	3	2	2
175531105002	2	4	4	4	3	2	2	3	3	2	2	2	2	2	2	17	4	2	2
175531120001	3	2	4	4	3	4	2	2	3	2	2	3	2	3	2	17	3	2	2
175531120002	2	2	4	4	3	3	2	2	3	2	2	2	2	2	2	17	2	2	2
175531110002	3	4	4	3	3	3	2	2	3	2	2	3	2	3	2	17	4	2	2
175531110001	2	4	4	3	3	3	2	2	2	2	2	3	2	3	2	17	3	2	2
175531316002	3	4	3	3	3	1	3	2	3	2	2	2	2	2	2	17	4	2	2
175531316001	2	4	3	2	3	2	2	2	3	2	2	2	2	2	2	17	4	2	2
175531319002	3	4	3	2	3	4	2	2	2	2	2	2	2	2	2	17	3	2	2
175531327002	3	2	3	3	3	4	3	2	3	2	2	2	2	2	2	17	3	2	2
175531327001	2	2	3	2	3	5	2	2	2	2	2	3	2	3	2	17	3	2	2
175531326002	3	2	3	2	3	3	2	2	2	2	2	2	2	2	2	17	3	2	2
175531326001	2	4	3	2	3	3	2	2	3	3	2	2	2	2	2	17	3	2	2
175531322001	3	4	3	4	3	3	2	3	3	2	2	2	2	2	2	17	2	2	2
175531322002	2	4	3	3	3	3	2	2	3	3	2	2	2	2	2	17	4	2	2
175531318002	3	2	3	3	3	3	3	3	3	2	2	2	2	2	2	17	3	2	2
175531318001	2	3	3	2	3	4	2	2	3	2	2	3	2	3	2	17	2	2	2
175531308002	3	3	3	4	3	3	2	2	3	2	2	2	2	2	2	17	4	2	2
175531309001	3	4	3	3	3	3	2	2	3	2	2	2	2	2	2	17	3	2	2
175531309002	2	4	2	3	3	3	2	2	3	3	2	2	2	2	2	17	3	2	2
175531328002	3	4	2	4	2	4	3	3	3	2	2	3	2	3	2	17	3	2	2
175531305001	2	4	3	3	2	3	2	2	3	2	2	2	2	2	2	17	3	2	2
175531303001	3	4	3	3	3	2	2	3	3	2	2	3	2	3	2	17	2	2	2
175531303002	2	4	3	5	3	3	2	2	3	3	2	2	2	2	2	17	3	2	2
175531324001	3	3	3	2	3	3	2	2	2	2	2	2	2	2	2	17	3	2	2
175531324002	2	2	3	2	3	3	2	2	3	2	2	2	2	2	2	17	3	2	2
175531302001	3	4	3	3	3	3	3	2	3	3	2	2	2	2	2	17	4	2	2
175531302002	2	4	3	2	3	3	2	3	3	2	2	2	2	2	2	17	2	2	2
175531311002	3	4	3	3	3	2	2	2	2	3	2	2	2	2	2	17	2	2	2
175531321001	2	4	3	2	2	3	2	2	3	2	2	2	2	2	2	17	2	2	2
174643131001	3	2	3	5	2	1	3	2	3	2	2	3	2	3	2	17	4	2	2
174643118002	2	3	3	5	2	2	2	2	3	2	2	2	2	2	2	17	4	2	2
174643110001	3	4	3	3	3	5	3	2	3	2	2	2	2	2	2	17	3	2	2
174643110002	2	4	3	5	3	4	2	2	2	2	2	2	2	2	2	17	4	2	2
174643111001	3	2	3	2	3	4	2	2	3	2	2	2	2	2	2	17	3	2	2
174643124001	3	2	3	2	3	3	3	2	3	2	2	2	2	2	2	17	3	2	2
174643124002	2	4	3	5	3	2	3	2	2	2	2	2	2	2	2	17	3	2	2
174643121001	3	4	3	2	2	2	3	3	3	2	3	3	2	3	2	17	2	2	2
174643117001	3	4	3	3	3	2	3	2	3	2	2	3	2	3	2	17	4	2	2
174643117002	2	4	3	5	3	3	2	2	3	2	2	2	2	2	2	17	4	2	2
174643123002	3	4	3	3	3	4	3	2	3	3	2	2	2	2	2	17	4	2	2
174643123001	2	4	3	5	3	4	2	2	3	2	2	2	2	2	2	17	3	2	2
174643125002	3	4	3	4	3	4	3	2	3	3	2	2	2	2	2	17	4	2	2
174643127001	2	4	3	2	2	5	2	2	3	2	2	2	2	2	2	17	3	2	2
174643109001	2	2	3	5	2	2	3	2	3	2	2	2	2	2	2	17	4	2	2
174643101001	3	2	3	2	3	5	3	2	2	2	2	2	2	2	2	17	3	2	2
174643101002	2	4	3	5	3	3	2	2	3	2	2	2	2	2	2	17	3	2	2
174643112001	3	2	3	2	3	4	2	2	3	2	2	2	2	2	2	17	3	2	2
174643112002	2	4	3	5	3	3	2	2	2	2	2	3	2	3	2	17	4	2	2
174643128001	3	4	3	4	3	5	3	2	3	2	2	2	2	2	2	17	3	2	2
174643128002	2	4	3	3	3	3	2	2	3	2	2	2	2	2	2	17	3	2	2
174643107002	3	2	3	4	2	1	2	2	3	2	2	2	2	2	2	17	2	2	2
174643107101	2	4	3	5	2	4	2	2	3	2	2	2	2	2	2	17	3	2	2
174643129001	2	2	3	5	3	4	2	2	3	2	2	2	2	2	2	17	3	2	2
174643129002	3	4	3	3	3	2	3	2	3	3	2	2	2	2	2	17	4	2	2
174643103002	2	2	3	5	2	4	2	2	3	2	2	2	2	2	2	17	3	2	2
174643119002	3	2	3	3	3	4	3	2	3	2	2	3	2	3	2	17	3	2	2
174643104001	3	2	3	3	3	2	3	2	3	2	2	2	2	2	2	17	4	2	2
174643113002	3	2	3	3	3	3	2	3	3	3	2	2	2	2	2	17	3	2	2
174643113001	2	4	3	5	3	3	2	2	3	2	2	2	2	2	2	17	3	2	2
174643307002	3	4	4	4	3	3	2	2	3	2	2	2	2	2	2	17	4	2	2
174643306002	3	2	4	4	3	1	2	3	3	2	2	2	2	2	2	17	4	2	2
174643306001	2	4	4	3	3	3	2	2	3	2	2	2	2	2	2	17	2	2	2
174643315001	3	2	4	3	3	5	2	2	3	2	2	2	2	2	2	17	2	2	2
174643315002	2	4	4	3	3	4	2	2	3	2	2	2	2	2	2	17	2	2	2
174643316001	3	4	4	3	3	3	2	3	3	2	2	2	2	2	2	17	3	2	2
174643304002	2	4	4	3	3	5	2	2	3	2	2	2	2	2	2	17	2	2	2
174643304001	3	4	4	3	3	5	3	2	3	2	2	2	2	2	2	17	3	2	2
174643309001	3	2	4	4	3	5	2	2	2	2	2	2	2	2	2	17	2	2	2
174643309002	2	4	4	5	3	5	2	2	3	2	2	2	2	2	2	17	3	2	2
174643223001	2	4	3	2	2	4	3	2	3	2	2	2	2	2	2	17	3	2	2
174643226002	3	4	3	5	3	4	3	2	3	3	2	2	2	2	2	17	2	2	2
174643226001	2	4	3	5	3	5	3	2	3	2	2	2	2	2	2	17	3	2	2
174643218001	2	4	3	2	2	3	2	2	3	2	2	2	2	2	2	17	4	2	2
174643222002	3	2	3	5	3	1	2	2	2	2	2	2	2	2	2	17	2	2	2
174643222001	2	4	3	5	3	3	3	2	3	2	2	2	2	2	2	17	2	2	2
174643209001	3	3	3	2	3	4	2	2	2	2	2	2	2	2	2	17	3	2	2
174643207002	3	4	3	2	3	3	3	2	3	2	2	2	2	2	2	17	4	2	2
174643207001	2	4	3	5	3	4	2	2	3	2	2	2	2	2	2	17	4	2	2
174643215002	3	3	3	2	3	3	2	2	3	2	2	2	2	2	2	17	3	2	2
174643215001	2	2	3	5	3	4	2	2	2	2	2	2	2	2	2	17	3	2	2
174643227002	3	2	3	2	3	3	3	3	3	2	3	3	2	3	2	17	4	2	2
174643227001	2	4	3	3	3	3	3	2	3	2	2	2	2	2	2	17	2	2	2
174643219002	3	2	3	2	3	4	2	3	3	2	2	3	2	3	2	17	3	2	2
174643219001	2	2	3	5	3	4	2	2	3	2	2	3	2	3	2	17	3	2	2
174643211002	2	4	4	2	3	4	2	2	3	3	3	2	2	2	2	17	2	2	2
174643225001	3	4	3	2	3	3	3	3	3	3	2	2	2	2	2	17	3	2	2
174643233001	3	4	3	2	2	3	2	3	3	2	2	2	2	2	2	17	2	2	2
174643201001	2	2	3	5	3	4	2	2	2	2	2	2	2	2	2	17	3	2	2
174643204001	3	4	3	4	2	4	3	2	3	2	2	3	2	3	2	17	3	2	2
174643220001	2	2	3	5	2	5	3	2	3	2	2	2	2	2	2	17	3	2	2
177402325001	2	4	3	5	3	4	2	2	2	2	3	2	2	2	2	17	3	2	2
177402306001	3	2	3	2	3	4	3	2	3	2	2	2	2	2	2	17	3	2	2
177402306002	2	2	3	2	3	5	2	2	3	2	2	2	2	2	2	17	3	2	2
177402321002	2	2	3	2	2	4	2	2	2	2	2	2	2	2	2	17	4	2	2
177402310001	3	4	4	2	3	3	2	3	3	2	2	2	2	2	2	17	3	2	2
177402310002	2	4	4	2	3	2	2	2	3	2	2	2	2	2	2	17	3	2	2
177402326001	3	2	3	3	2	3	2	3	3	2	2	3	2	3	2	17	2	2	2
177402323002	3	4	3	2	3	3	2	3	3	2	2	2	2	2	2	17	2	2	2
177402323001	2	4	3	2	3	4	2	2	3	2	2	2	2	2	2	17	3	2	2
177402319002	2	2	3	2	2	3	2	2	3	2	2	2	2	2	2	17	4	2	2
177402324001	2	4	3	2	3	4	3	2	3	2	2	2	2	2	2	17	3	2	2
177402311002	3	2	3	2	3	3	2	2	3	2	2	3	1	2	2	17	2	2	2
177402311001	2	2	3	2	3	4	2	2	2	2	2	2	2	2	2	17	3	2	2
177402304001	3	2	3	2	3	5	3	2	2	2	2	2	2	2	2	17	2	2	2
177402302001	3	4	3	2	3	3	3	2	3	2	2	2	2	2	2	17	3	2	2
177402302002	2	4	3	2	3	2	2	2	3	2	2	2	2	2	2	17	4	2	2
177402317001	3	4	3	2	3	3	3	2	3	2	2	3	2	3	2	17	2	2	2
177402317002	2	4	3	2	3	4	2	2	3	2	2	3	2	3	2	17	3	2	2
177402120001	2	4	3	2	2	1	2	2	2	2	2	2	2	2	2	17	2	2	2
177402113002	3	4	3	4	3	3	3	3	2	2	2	2	2	2	2	17	4	2	2
177402113001	2	4	3	2	3	5	2	2	3	2	2	2	2	2	2	17	3	2	2
177402127002	3	4	3	2	3	4	3	3	3	2	2	2	2	2	2	17	3	2	2
177402127001	2	4	3	2	3	5	2	2	3	2	2	2	2	2	2	17	3	2	2
177402110001	2	2	3	3	2	5	2	2	3	2	2	3	2	3	2	17	3	2	2
177402115001	3	4	3	2	3	3	3	2	3	2	2	2	2	2	2	17	3	2	2
177402125002	2	4	3	2	2	2	2	2	3	2	2	2	2	2	2	17	2	2	2
177402111002	2	2	3	2	3	4	2	2	3	2	2	2	2	2	2	17	3	2	2
177402111001	3	2	3	3	3	4	3	2	3	2	2	2	2	2	2	17	3	2	2
177402121002	2	2	3	2	2	4	3	2	3	2	2	2	2	2	2	17	3	2	2
177402118001	3	4	3	3	3	5	3	3	3	3	2	2	2	2	2	17	3	2	2
177402118002	2	4	2	3	3	3	3	2	2	2	2	2	2	2	2	17	4	2	2
177402124002	3	4	3	3	2	3	3	2	2	3	2	3	2	3	2	17	4	2	2
177402104001	3	4	3	2	3	4	2	2	3	2	2	3	2	3	2	17	2	2	2
177402104002	2	4	3	5	3	5	2	2	3	2	2	3	2	3	2	17	3	2	2
177402106001	2	4	3	3	2	3	3	2	3	2	2	2	2	2	2	17	3	2	2
177402138002	3	4	3	2	3	3	2	2	3	3	2	2	2	2	2	17	2	2	2
177402227002	2	4	3	2	3	4	2	2	3	2	2	2	2	2	2	17	3	2	2
177402212002	3	4	3	4	3	2	2	2	3	2	2	2	2	2	2	17	4	2	2
177402221002	3	4	3	2	3	5	2	3	3	2	2	2	2	2	2	17	3	2	2
177402221001	2	4	3	5	3	3	2	2	3	2	2	2	2	2	2	17	2	2	2
177402216002	2	4	3	2	3	4	2	2	2	2	2	2	2	2	2	17	3	2	2
177402226001	2	2	3	5	2	4	2	2	3	2	2	2	2	2	2	17	4	2	2
177402224001	2	2	3	2	2	3	3	2	2	2	2	2	2	2	2	17	2	2	2
177402206001	2	4	3	3	3	1	2	2	3	2	2	2	2	2	2	17	2	2	2
177402206002	3	4	3	2	3	3	3	2	3	3	2	2	2	2	2	17	4	2	2
177402208001	3	4	3	3	3	2	3	3	2	2	2	2	2	2	2	17	2	2	2
177402208002	2	4	3	3	3	4	3	2	2	2	2	2	2	2	2	17	4	2	2
177402219001	3	3	3	3	2	2	2	2	3	2	2	2	2	2	2	17	3	2	2
177402205002	2	4	3	2	2	3	3	2	3	2	2	2	2	2	2	17	4	2	2
177402225001	2	4	3	5	3	3	2	2	3	2	2	2	2	2	2	17	4	2	2
177402225002	3	4	3	5	3	5	2	2	3	2	2	2	2	2	2	17	3	2	2
104004304001	3	3	2	3	3	3	2	3	3	2	2	3	2	3	2	10	3	3	3
104004304002	2	3	4	2	3	4	2	2	3	2	2	3	2	3	2	10	3	3	3
104004320001	3	2	4	2	3	3	2	3	3	2	2	2	2	2	2	10	3	3	3
104004320002	2	4	4	2	3	3	2	2	3	2	2	2	2	2	2	10	3	3	3
104004306001	2	3	4	2	3	4	2	2	3	2	2	2	2	2	2	10	3	3	3
104004306002	3	3	4	5	3	3	2	3	2	2	2	2	2	2	2	10	4	3	3
104004302002	2	4	4	4	3	3	2	2	3	2	2	2	2	2	2	10	3	3	3
104004301002	2	4	4	4	3	3	2	2	3	3	2	2	2	2	2	10	3	3	3
104004315001	3	4	4	4	3	2	2	3	3	2	2	2	2	2	2	10	2	3	3
104004315002	2	4	4	4	3	3	3	3	3	2	2	2	2	2	2	10	3	3	3
104004309002	2	4	4	2	3	3	2	2	3	2	2	2	2	2	2	10	3	3	3
104004309001	3	4	4	4	3	2	3	3	3	2	2	2	2	2	2	10	3	3	3
104004319002	3	3	4	4	3	3	3	3	3	2	2	2	2	2	2	10	4	3	3
104004311002	2	2	4	4	3	1	2	2	3	2	2	3	2	2	1	10	4	3	3
104004303002	2	4	4	3	3	1	2	2	3	2	2	2	2	2	2	10	3	3	3
104004303001	3	4	4	3	3	1	2	3	3	3	2	2	2	2	2	10	4	3	3
104004321001	2	4	4	3	2	3	2	2	3	2	3	2	2	2	2	10	3	3	3
104004114002	3	3	2	2	3	5	3	3	2	2	2	2	2	2	2	10	3	3	3
104004116001	2	2	4	4	2	3	2	2	3	2	2	2	2	2	2	10	4	3	3
104004102002	2	3	4	2	2	4	2	2	3	2	2	3	2	3	2	10	3	3	3
104004103002	2	4	4	3	3	1	2	2	3	2	2	2	2	2	2	10	3	3	3
104004103001	3	2	4	3	3	3	3	2	3	2	2	2	2	2	2	10	3	3	3
104004125002	3	2	4	3	3	3	2	3	3	2	2	2	2	2	2	10	2	3	3
104004101001	2	4	4	3	3	1	2	3	3	2	2	2	2	2	2	10	3	3	3
104004124002	3	4	4	3	3	3	3	3	3	3	2	2	2	2	2	10	2	3	3
104004110002	3	3	4	3	3	2	2	2	3	2	2	2	2	2	2	10	4	3	3
104004110001	2	3	4	5	3	3	2	2	2	2	2	2	2	2	2	10	2	3	3
104004203002	2	4	2	4	3	3	2	2	3	2	2	2	2	2	2	10	4	3	3
104004221002	3	3	4	4	3	4	2	3	3	2	2	2	2	2	2	10	3	3	3
104004221001	2	2	4	4	3	4	2	2	3	2	2	2	2	2	2	10	3	3	3
104004216001	3	4	4	3	3	3	3	2	3	2	2	2	2	2	2	10	2	3	3
104004214001	2	3	4	4	2	2	2	2	3	2	2	3	1	2	2	10	2	3	3
104004211001	2	2	4	3	2	3	2	2	3	2	2	3	2	3	2	10	3	3	3
104004210002	2	4	4	4	3	3	2	2	3	2	2	2	2	2	2	10	2	3	3
104004202001	3	2	4	2	3	2	2	2	3	2	2	3	2	3	2	10	2	3	3
104004202002	2	2	4	4	3	3	2	2	3	2	2	3	2	3	2	10	3	3	3
105381207002	3	2	3	2	3	3	2	3	3	2	2	2	2	2	2	10	3	3	3
105381207001	2	4	3	2	3	4	2	2	3	2	2	2	2	2	2	10	3	3	3
105381223001	2	3	3	5	2	4	2	2	2	2	2	2	2	2	2	10	4	3	3
105381232001	3	4	3	2	2	5	3	2	3	2	2	2	2	2	2	10	3	3	3
105381216002	3	4	3	3	3	4	3	2	3	2	2	3	2	3	2	10	2	3	3
105381216001	2	4	3	5	3	5	2	2	3	2	2	2	2	2	2	10	3	3	3
105381212002	2	4	3	5	3	3	2	2	3	2	2	2	2	2	2	10	3	3	3
105381212001	3	4	3	2	3	3	3	2	3	3	2	2	2	2	2	10	2	3	3
105381225002	3	2	3	3	3	3	3	2	3	2	2	2	2	2	2	10	2	3	3
105381225001	2	4	3	5	3	4	2	2	3	2	2	2	2	2	2	10	3	3	3
105381214002	3	4	3	2	3	4	3	3	3	2	2	2	2	2	2	10	3	3	3
105381231002	3	4	3	2	3	4	3	2	3	2	2	2	2	2	2	10	2	3	3
105381231001	2	4	3	5	3	3	2	2	3	2	2	2	2	2	2	10	3	3	3
105381228001	3	2	3	3	3	5	3	2	3	2	2	2	2	2	2	10	3	3	3
105381228002	2	2	3	5	3	4	2	3	3	2	2	2	2	2	2	10	3	3	3
105381221001	2	4	3	5	2	4	2	2	3	2	2	2	2	2	2	10	3	3	3
105381203001	3	4	3	5	3	4	2	2	3	2	2	2	2	2	2	10	2	3	3
105381234002	2	4	3	2	2	5	2	2	3	2	2	2	2	2	2	10	3	3	3
105381208002	3	4	3	5	3	1	2	2	3	2	2	2	2	2	2	10	2	3	3
105381208001	2	4	3	5	3	1	2	2	3	2	2	2	2	2	2	10	4	3	3
105381227001	2	2	3	4	3	4	2	2	2	2	3	2	2	2	2	10	3	3	3
105381222001	3	4	3	4	3	5	2	2	3	2	2	2	2	2	2	10	3	3	3
105381222002	2	4	3	2	3	3	2	2	3	2	2	2	2	2	2	10	3	3	3
105381226002	3	2	3	2	3	4	2	2	3	2	2	2	2	2	2	10	3	3	3
105381226001	2	4	3	5	3	3	2	2	3	2	2	2	2	2	2	10	2	3	3
105381302002	2	4	3	2	3	3	2	3	3	2	2	2	2	2	2	10	3	3	3
105381302001	3	4	3	2	3	5	2	3	3	2	2	2	2	2	2	10	3	3	3
105381324001	3	4	3	3	3	3	2	3	3	2	2	2	2	2	2	10	2	3	3
105381307001	3	4	3	3	2	1	3	2	3	2	2	2	2	2	2	10	2	3	3
105381304002	3	4	3	4	3	3	2	3	3	2	2	2	2	2	2	10	4	3	3
105381304001	2	4	3	4	3	3	2	2	3	2	2	2	2	2	2	10	3	3	3
105381308001	2	4	3	2	2	5	2	2	3	2	2	2	2	2	2	10	3	3	3
105381321001	3	4	3	3	3	3	2	2	3	2	2	2	2	2	2	10	2	3	3
105381321002	2	4	3	2	3	1	2	2	3	2	2	2	2	2	2	10	4	3	3
105381319002	3	4	3	3	3	3	3	3	3	2	2	2	2	2	2	10	3	3	3
105381319001	2	4	3	5	3	3	2	2	3	2	2	2	2	2	2	10	3	3	3
105381328001	3	4	3	4	3	3	2	2	3	2	2	2	2	2	2	10	2	3	3
105381325001	3	4	3	4	3	3	2	3	3	2	2	2	2	2	2	10	2	3	3
105381325002	2	4	3	2	3	2	2	2	3	2	2	2	2	2	2	10	2	3	3
105381312002	3	4	3	2	3	3	2	3	3	2	2	2	2	2	2	10	3	3	3
105381312001	2	4	3	5	3	4	2	2	3	2	2	2	2	2	2	10	3	3	3
105381310001	2	2	3	2	3	2	2	3	3	2	2	2	2	2	2	10	2	3	3
105381322001	2	2	3	2	3	4	2	2	2	2	2	2	2	2	2	10	3	3	3
105381323001	2	4	3	3	3	4	2	2	3	2	2	2	2	2	2	10	4	3	3
105381313002	2	4	3	3	3	4	2	2	3	2	2	2	2	2	2	10	3	3	3
105381303001	3	2	3	2	3	3	2	2	3	2	2	2	2	2	2	10	2	3	3
105381303002	2	4	3	5	3	1	2	2	3	2	2	2	2	2	2	10	4	3	3
105381320002	3	3	3	2	3	3	2	2	3	2	2	3	2	3	2	10	3	3	3
105381320001	2	3	3	5	3	2	2	2	3	2	2	2	2	2	2	10	3	3	3
105381103001	3	3	4	4	3	4	2	3	3	2	2	2	2	2	2	10	3	3	3
105381103002	2	2	4	5	3	4	3	3	3	2	2	2	2	2	2	10	3	3	3
105381101001	3	4	4	3	3	1	2	3	3	2	2	2	2	2	2	10	4	3	3
105381115002	3	4	4	4	3	3	2	3	3	2	2	2	2	2	2	10	3	3	3
105381115001	2	4	4	4	3	3	2	2	3	2	2	2	2	2	2	10	2	3	3
105381108001	3	2	4	4	3	3	2	2	3	2	2	2	2	2	2	10	3	3	3
105381108002	2	2	4	5	3	1	2	2	3	2	2	2	2	2	2	10	4	3	3
105381111002	3	4	4	4	3	2	2	3	3	2	2	2	2	2	2	10	3	3	3
105381111001	2	4	4	5	3	5	2	2	3	2	2	2	2	2	2	10	3	3	3
105381110001	2	4	4	2	3	4	2	3	3	2	2	2	2	2	2	10	3	3	3
105381109002	3	4	3	2	3	4	3	2	3	3	2	2	2	2	2	10	3	3	3
105381109001	2	4	3	5	3	4	2	2	3	3	2	2	2	2	2	10	3	3	3
105381112002	2	2	4	2	3	5	2	2	3	2	2	2	2	2	2	10	3	3	3
105381112001	3	2	3	3	3	3	2	3	3	2	3	2	2	2	2	10	3	3	3
105381105002	3	4	3	4	3	3	3	2	3	3	2	2	2	2	2	10	3	3	3
105381105001	2	4	3	4	3	2	2	2	3	2	2	2	2	2	2	10	3	3	3
105381113001	2	2	4	5	2	5	2	2	3	2	3	2	2	2	2	10	3	3	3
108259314001	2	2	3	2	2	3	2	2	3	2	2	2	2	2	2	10	3	3	3
108259326001	3	2	4	2	3	2	2	3	3	2	2	2	2	2	2	10	3	3	3
108259326002	2	4	4	5	3	3	2	2	3	2	2	2	2	2	2	10	3	3	3
108259325001	3	4	3	2	3	5	3	2	3	2	2	2	2	2	2	10	3	3	3
108259325002	2	3	3	5	3	5	2	2	2	2	2	2	2	2	2	10	3	3	3
108259341001	3	4	2	5	3	3	2	3	3	2	2	2	2	2	2	10	3	3	3
108259341002	2	4	2	5	3	4	2	2	3	2	2	2	2	2	2	10	3	3	3
108259318002	3	4	3	2	2	4	3	3	3	2	2	2	2	2	2	10	3	3	3
108259302001	2	4	3	2	2	4	2	2	3	2	2	2	2	2	2	10	3	3	3
108259310002	3	4	3	2	3	3	3	3	3	2	2	2	2	2	2	10	2	3	3
108259310001	2	4	3	5	3	3	2	2	3	2	2	2	2	2	2	10	3	3	3
108259321001	2	4	4	4	3	3	2	2	3	2	2	3	2	2	1	10	3	3	3
108259319001	3	4	3	5	3	4	2	2	3	2	2	2	2	2	2	10	3	3	3
108259319002	2	4	3	5	3	4	2	2	2	2	2	2	2	2	2	10	2	3	3
108259340001	2	4	2	3	3	4	2	3	3	2	2	2	2	2	2	10	3	3	3
108259330002	3	2	2	4	3	3	2	3	3	2	2	3	2	3	1	10	3	3	3
108259330003	2	4	2	2	3	2	2	2	3	2	2	3	2	3	2	10	3	3	3
108259334001	2	4	4	2	2	3	2	2	2	2	2	2	2	2	2	10	3	3	3
108259303002	3	4	4	3	3	4	3	3	3	2	2	3	2	2	1	10	3	3	3
108259303001	2	4	4	3	3	3	2	2	3	2	2	3	2	2	1	10	3	3	3
108259344002	2	4	4	3	3	2	2	3	3	2	2	2	2	2	2	10	4	3	3
108259315001	2	4	3	5	3	3	2	2	3	2	2	2	2	2	2	10	3	3	3
108259322001	2	2	4	3	2	1	2	2	3	2	2	3	2	3	2	10	4	3	3
108259305001	3	4	2	2	3	2	3	3	3	2	2	2	2	2	2	10	2	3	3
108259305002	2	4	2	2	3	3	2	2	3	2	2	3	2	3	1	10	3	3	3
108259304002	3	4	3	3	3	3	3	3	3	2	2	2	2	2	2	10	4	3	3
108259329002	3	4	4	2	3	5	2	2	2	2	2	2	2	2	2	10	3	3	3
108259329001	2	4	4	5	3	4	2	2	2	2	2	2	2	2	2	10	3	3	3
108259307001	3	4	4	4	3	3	2	3	3	3	2	2	2	2	2	10	2	3	3
108259307002	2	4	4	4	3	3	2	3	3	2	2	2	2	2	2	10	2	3	3
108259324001	3	4	4	4	3	3	2	2	3	2	2	2	2	2	2	10	2	3	3
108259125001	3	3	3	5	3	4	2	2	3	2	2	2	2	2	2	10	2	3	3
108259125002	2	2	3	2	3	3	2	2	3	2	2	2	2	2	2	10	2	3	3
108259103002	3	2	3	2	3	3	3	2	3	2	2	2	2	2	2	10	3	3	3
108259103001	2	2	3	5	3	3	2	2	2	2	3	2	2	2	2	10	3	3	3
108259129001	3	2	3	5	3	4	2	3	2	2	2	2	2	2	2	10	3	3	3
108259129002	2	2	3	5	3	3	2	2	3	2	2	2	2	2	2	10	3	3	3
108259106002	3	2	3	2	2	3	3	3	3	2	2	2	2	2	2	10	3	3	3
108259119002	3	4	3	2	3	2	3	3	3	2	2	2	2	2	2	10	3	3	3
108259119001	2	4	3	2	3	4	3	2	3	2	2	2	2	2	2	10	4	3	3
108259114001	2	4	3	5	3	4	2	2	2	2	2	2	2	2	2	10	3	3	3
108259132002	3	4	4	4	3	3	3	2	3	3	2	2	2	2	2	10	3	3	3
108259107001	3	4	3	2	3	4	2	3	3	2	2	2	2	2	2	10	3	3	3
108259131002	3	2	3	2	3	3	2	2	3	2	2	2	2	2	2	10	4	3	3
108259131001	2	4	3	2	3	4	2	2	2	2	2	2	2	2	2	10	3	3	3
108259115001	3	4	3	2	3	3	3	3	3	2	2	2	2	2	2	10	3	3	3
108259115002	2	4	3	2	3	4	2	3	3	2	2	2	2	2	2	10	3	3	3
108259101002	2	2	3	2	2	5	2	2	3	2	2	2	2	2	2	10	3	3	3
108259109002	3	4	3	2	3	3	2	2	3	2	2	2	2	2	2	10	4	3	3
108259109001	2	4	3	5	3	4	2	2	3	2	2	2	2	2	2	10	4	3	3
108259102002	3	2	3	2	3	4	3	3	3	2	2	3	2	3	2	10	3	3	3
108259102001	2	2	3	2	3	4	2	2	3	2	2	2	2	2	2	10	3	3	3
108259135001	3	4	2	4	3	5	2	3	3	2	2	2	2	2	2	10	3	3	3
108259135002	2	4	2	2	3	3	3	2	3	2	2	2	2	2	2	10	3	3	3
108259124003	2	2	3	2	3	5	2	2	3	2	2	2	2	2	2	10	3	3	3
108259118001	3	4	3	3	3	3	3	3	3	2	2	2	2	2	2	10	3	3	3
108259118002	2	4	3	2	3	5	2	2	3	2	2	2	2	2	2	10	3	3	3
108259111002	3	4	3	4	3	3	2	2	2	2	2	2	2	2	2	10	2	3	3
108259111001	2	4	3	5	3	1	2	2	2	2	2	2	2	2	2	10	3	3	3
108259122002	3	4	3	2	3	3	2	3	3	2	2	2	2	2	2	10	3	3	3
108259122001	2	4	3	5	3	5	2	2	3	2	2	2	2	2	2	10	3	3	3
108259140001	3	3	3	2	2	3	3	2	3	2	2	3	2	3	2	10	3	3	3
108259105001	3	4	3	2	3	3	3	3	3	2	2	2	2	2	2	10	3	3	3
108259105002	2	4	3	2	3	3	2	2	3	2	2	2	2	2	2	10	4	3	3
108259120001	3	4	4	3	3	3	2	3	3	2	2	2	2	2	2	10	3	3	3
108259120002	2	4	4	4	3	3	2	2	3	2	2	2	2	2	2	10	2	3	3
108259108001	3	4	3	2	3	4	2	3	3	2	2	2	2	2	2	10	3	3	3
108259108002	2	4	3	2	3	3	2	3	3	2	2	2	2	2	2	10	2	3	3
108259137001	3	4	3	2	3	3	2	3	3	2	2	2	2	2	2	10	3	3	3
108259137002	2	4	3	2	3	3	2	2	3	2	2	2	2	2	2	10	3	3	3
108259121001	3	3	3	5	2	3	2	2	3	2	2	2	2	2	2	10	3	3	3
108259127002	3	4	4	4	3	3	2	2	3	2	2	2	2	2	2	10	3	3	3
108259138001	3	4	3	3	3	3	2	3	3	2	2	2	2	2	2	10	4	3	3
108259204001	3	3	4	2	3	4	2	2	3	2	2	2	2	2	2	10	3	3	3
108259204002	2	2	4	5	3	3	2	2	3	2	2	2	2	2	2	10	3	3	3
108259209001	2	2	3	3	2	4	2	2	3	2	3	2	2	2	2	10	3	3	3
108259241001	2	4	3	5	2	3	2	2	3	2	2	2	2	2	2	10	3	3	3
108259252001	3	2	3	2	3	3	3	2	3	2	2	2	2	2	2	10	3	3	3
108259233001	3	4	3	2	2	5	2	2	3	2	2	2	2	2	2	10	3	3	3
108259247001	3	4	3	2	3	3	3	3	3	2	2	2	2	2	2	10	3	3	3
108259247002	2	4	3	5	3	4	2	2	3	2	2	2	2	2	2	10	3	3	3
108259232002	3	4	3	2	3	2	3	2	3	2	2	2	2	2	2	10	4	3	3
108259232001	2	4	3	2	3	3	2	2	3	2	2	3	2	3	2	10	3	3	3
108259217001	2	4	3	2	3	3	2	2	3	2	2	2	2	2	2	10	3	3	3
108259220001	3	4	3	2	3	5	3	3	3	3	2	2	2	2	2	10	3	3	3
108259211002	3	4	3	2	3	5	2	3	3	2	2	2	2	2	2	10	3	3	3
108259211001	2	4	3	5	3	1	3	2	3	2	2	2	2	2	2	10	2	3	3
108259222001	2	2	3	5	2	5	2	2	2	2	2	2	2	2	2	10	3	3	3
108259243002	2	4	2	2	2	4	2	2	3	3	2	2	2	2	2	10	3	3	3
108259244001	3	2	3	2	3	1	3	2	3	2	2	3	2	3	2	10	4	3	3
108259244002	2	2	3	2	3	4	3	2	3	2	2	2	2	2	2	10	3	3	3
108259213002	3	2	3	2	3	4	3	3	3	2	2	2	2	2	2	10	3	3	3
108259213001	2	4	3	2	3	1	3	2	3	3	2	3	2	3	2	10	3	3	3
108259226002	2	4	3	5	2	5	2	2	3	2	2	3	2	3	2	10	3	3	3
108259230002	3	2	3	2	3	4	3	3	3	2	2	3	2	3	2	10	4	3	3
108259219001	2	4	2	2	3	1	2	2	3	2	2	3	2	3	2	10	3	3	3
108259245001	2	4	3	2	3	3	3	2	3	2	2	2	2	2	2	10	3	3	3
108259245002	3	2	3	3	3	3	3	2	3	2	2	3	2	3	1	10	3	3	3
108259225002	2	4	3	2	2	5	2	2	3	2	2	2	2	2	2	10	3	3	3
108259215001	2	4	3	5	3	3	2	2	3	2	2	3	2	3	2	10	3	3	3
108259231001	2	4	4	2	3	3	2	2	3	2	2	2	2	2	2	10	3	3	3
108259231002	3	2	4	2	3	3	2	2	3	2	2	2	2	2	2	10	3	3	3
108206224001	3	4	3	2	2	1	3	3	3	2	2	2	2	2	2	10	4	3	3
108206211001	3	3	3	2	2	5	2	2	3	2	3	2	2	2	2	10	3	3	3
108206222002	2	4	3	5	2	3	2	2	3	2	2	2	2	2	2	10	2	3	3
108206227001	3	4	3	2	3	3	3	2	2	2	2	2	2	2	2	10	4	3	3
108206221002	2	4	3	2	3	3	2	2	3	2	2	2	2	2	2	10	2	3	3
108206226001	3	4	3	3	3	3	2	3	3	3	2	2	2	2	2	10	3	3	3
108206206002	3	4	3	5	3	3	3	2	3	2	2	2	2	2	2	10	2	3	3
108206220002	3	4	3	3	3	2	2	2	3	2	2	3	2	3	2	10	3	3	3
108206220001	2	4	2	5	3	4	3	2	2	2	2	2	2	2	2	10	3	3	3
108206230001	3	4	3	2	3	3	2	2	3	3	2	2	2	2	2	10	3	3	3
108206216002	3	4	3	2	3	4	3	3	3	2	2	2	2	2	2	10	3	3	3
108206216001	2	4	3	2	3	2	3	2	3	2	2	2	2	2	2	10	2	3	3
108206209002	3	3	3	2	3	4	3	2	2	2	2	2	2	2	2	10	4	3	3
108206135001	3	4	2	2	3	3	2	2	3	3	2	2	2	2	2	10	3	3	3
108206103001	3	4	3	2	3	3	2	2	3	2	2	2	2	2	2	10	3	3	3
108206129001	3	4	3	3	3	3	2	2	3	3	2	3	2	2	1	10	4	3	3
108206129002	2	4	3	2	3	1	2	2	3	2	2	2	2	2	2	10	3	3	3
108206120002	2	4	3	2	2	1	3	2	3	2	3	2	2	2	2	10	3	3	3
108206111001	3	3	3	5	2	3	2	2	2	2	2	2	2	2	2	10	3	3	3
108206108001	3	4	3	2	3	3	3	3	2	2	2	2	2	2	2	10	3	3	3
108206108002	2	4	3	5	3	4	2	2	2	2	2	3	2	3	2	10	3	3	3
108206119002	3	4	3	3	3	5	2	2	3	2	2	2	2	2	2	10	3	3	3
108206119001	2	4	3	2	3	4	3	2	3	2	2	2	2	2	2	10	3	3	3
108206123002	3	4	3	3	3	3	3	3	3	2	2	2	2	2	2	10	4	3	3
108206123001	2	4	3	2	3	3	2	2	3	2	2	2	2	2	2	10	3	3	3
108206105001	3	4	3	2	3	5	3	2	3	2	2	3	2	3	2	10	3	3	3
108206105002	2	4	3	2	3	3	3	2	3	2	2	3	2	3	2	10	3	3	3
108206106002	2	3	3	2	2	4	3	2	3	2	2	2	2	2	2	10	3	3	3
108206127002	3	3	3	2	2	3	3	2	3	2	2	2	2	2	2	10	3	3	3
108206104001	3	2	4	4	3	4	2	2	3	2	2	2	2	2	2	10	3	3	3
108206121002	3	2	2	2	3	4	2	2	3	2	2	2	2	2	2	10	3	3	3
108206121001	2	4	2	2	3	3	2	2	3	2	2	2	2	2	2	10	4	3	3
108206109001	3	2	3	2	3	3	3	3	3	2	2	2	2	2	2	10	4	3	3
108206313001	2	2	3	2	2	4	3	2	3	2	2	3	2	2	1	10	3	3	3
108206302002	2	4	3	2	2	5	2	2	3	2	2	2	2	2	2	10	3	3	3
108206312001	3	4	4	2	3	3	2	2	3	2	2	2	2	2	2	10	3	3	3
108206312002	2	4	3	2	3	4	2	2	3	2	2	2	2	2	2	10	3	3	3
108206314002	3	4	3	3	3	3	3	3	3	2	2	2	2	2	2	10	2	3	3
108206314001	2	4	3	5	3	5	3	2	3	2	2	3	2	3	2	10	3	3	3
108206326002	3	4	3	4	3	2	2	2	2	2	2	2	2	2	2	10	3	3	3
108206326001	2	4	3	2	3	4	2	2	3	2	2	2	2	2	2	10	2	3	3
108206324001	3	4	3	5	3	3	3	3	3	2	3	2	2	2	2	10	4	3	3
108206324002	2	4	3	5	3	3	2	2	3	3	3	2	2	2	2	10	3	3	3
108206305002	3	2	3	2	3	3	3	2	3	2	2	2	2	2	2	10	4	3	3
108206305001	2	4	3	5	3	3	2	2	3	2	3	2	2	2	2	10	3	3	3
108206321002	3	4	3	2	3	3	2	3	3	2	2	2	2	2	2	10	3	3	3
108206321001	2	4	3	5	3	3	2	2	3	2	2	2	2	2	2	10	3	3	3
108206328001	3	4	3	4	3	3	3	3	3	2	2	2	2	2	2	10	2	3	3
108206319001	3	4	2	2	3	1	3	2	2	3	2	2	2	2	2	10	2	3	3
108206319002	2	4	4	5	3	3	3	2	2	2	2	2	2	2	2	10	3	3	3
108206303001	3	4	3	2	2	3	3	2	3	2	2	2	2	2	2	10	3	3	3
108206317001	3	4	3	2	3	3	2	3	3	2	2	2	2	2	2	10	4	3	3
108206317002	2	4	3	5	3	2	2	2	3	2	2	2	2	2	2	10	4	3	3
108206334001	2	4	3	5	3	1	2	2	3	2	3	2	2	2	2	10	2	3	3
108206307002	2	4	3	2	3	4	2	2	3	2	2	2	2	2	2	10	3	3	3
108206329001	2	4	3	2	2	3	3	2	3	2	2	2	2	2	2	10	2	3	3
108206333002	2	4	3	4	3	3	2	2	3	2	2	2	2	2	2	10	3	3	3
108206333001	3	4	3	4	3	2	2	3	3	2	2	2	2	2	2	10	3	3	3
108206318001	3	4	3	3	3	2	2	3	3	3	2	2	2	2	2	10	3	3	3
108206318002	2	4	3	2	3	4	2	3	3	2	2	2	2	2	2	10	3	3	3
108206304002	3	2	3	2	3	4	2	2	3	2	2	2	2	2	2	10	3	3	3
108206304001	2	4	3	2	3	5	2	2	3	2	2	2	2	2	2	10	3	3	3
108206306002	3	2	3	2	3	3	2	3	3	2	2	2	2	2	2	10	3	3	3
108206306001	2	4	3	2	3	3	2	2	3	2	2	2	2	2	2	10	3	3	3
108206327001	2	2	4	5	2	3	2	2	3	2	2	2	2	2	2	10	3	3	3
105102322001	3	2	2	3	3	4	2	2	3	2	2	2	2	2	2	10	3	3	3
105102322002	2	4	2	2	3	3	2	2	3	2	2	2	2	2	2	10	3	3	3
105102327002	2	2	4	2	3	1	2	2	3	2	2	2	2	2	2	10	2	3	3
105102327001	3	2	4	4	3	1	2	3	3	2	2	2	2	2	2	10	4	3	3
105102308002	2	3	4	3	2	3	2	3	3	2	2	2	2	2	2	10	3	3	3
105102305001	2	4	4	3	2	1	2	2	3	2	2	2	2	2	2	10	3	3	3
105102306001	3	3	4	3	3	4	2	2	3	2	2	2	2	2	2	10	3	3	3
105102323003	3	4	4	4	3	3	3	3	3	2	2	2	2	2	2	10	3	3	3
105102323002	2	4	4	4	3	3	2	3	3	2	2	2	2	2	2	10	3	3	3
105102311001	2	4	4	2	2	4	3	2	2	2	2	2	2	2	2	10	3	3	3
105102301001	2	4	2	3	2	5	2	2	3	2	2	2	2	2	2	10	3	3	3
105102102002	3	4	4	2	3	1	2	2	3	2	2	2	2	2	2	10	3	3	3
105102136002	3	4	3	4	3	5	2	2	3	3	2	2	2	2	2	10	2	3	3
105102136001	2	4	3	3	3	3	3	2	3	2	2	2	2	2	2	10	3	3	3
105102134001	3	4	3	3	3	5	3	2	3	2	2	3	2	3	2	10	3	3	3
105102134002	2	4	3	5	3	5	2	3	3	2	2	3	2	3	2	10	3	3	3
105102130001	2	3	3	2	2	4	2	2	3	2	2	2	2	2	2	10	3	3	3
105102124002	3	4	2	4	3	2	3	2	3	3	2	2	2	2	2	10	4	3	3
105102124001	2	4	3	2	3	4	2	2	3	3	2	2	2	2	2	10	3	3	3
105102122001	2	3	3	2	2	4	2	2	2	2	2	2	2	2	2	10	3	3	3
105102115002	2	4	3	2	3	3	2	2	3	2	2	2	2	2	2	10	3	3	3
105102118002	3	4	4	2	3	3	3	3	3	2	2	2	2	2	2	10	2	3	3
105102104001	3	4	2	3	3	1	2	2	3	2	2	3	2	3	2	10	2	3	3
105102104002	2	4	2	2	3	1	2	2	3	2	2	3	2	3	2	10	2	3	3
105102135002	2	4	4	4	3	3	2	2	3	2	2	3	2	2	1	10	3	3	3
105102135001	3	4	4	4	3	4	2	2	3	2	2	2	2	2	2	10	3	3	3
105102127002	2	4	4	4	3	3	2	2	3	2	2	3	2	3	2	10	3	3	3
105102119001	2	4	3	5	3	3	3	2	3	2	2	2	2	2	2	10	2	3	3
105102120002	3	4	4	4	3	3	2	3	3	2	2	2	2	2	2	10	2	3	3
105102113002	3	4	3	3	3	4	3	3	3	2	2	2	2	2	2	10	3	3	3
105102113001	2	4	3	2	3	3	2	2	3	2	2	2	2	2	2	10	4	3	3
105102121002	2	4	3	3	3	3	2	2	3	2	2	2	2	2	2	10	3	3	3
105102101001	3	4	3	2	3	1	2	3	3	3	2	3	2	3	2	10	2	3	3
105102132001	2	2	2	2	2	4	2	2	3	2	2	2	2	2	2	10	3	3	3
105102222001	2	4	3	3	3	1	3	3	3	2	2	3	2	3	1	10	2	3	3
105102222002	3	4	3	2	3	1	2	2	3	2	2	2	2	2	2	10	2	3	3
105102210002	3	2	4	2	3	3	2	3	3	2	2	2	2	2	2	10	3	3	3
105102210001	2	2	4	5	3	4	2	2	3	2	2	2	2	2	2	10	3	3	3
105102232002	3	4	4	3	3	2	3	3	3	2	2	2	2	2	2	10	4	3	3
105102232001	2	4	4	3	3	3	3	2	3	2	2	3	2	3	2	10	2	3	3
105102218001	2	4	2	5	3	5	2	2	3	2	2	2	2	2	2	10	3	3	3
105102224001	3	2	2	4	3	3	2	3	3	2	2	3	2	3	2	10	2	3	3
105102224002	2	4	2	2	3	3	2	2	3	2	2	3	2	3	2	10	3	3	3
105102226002	3	4	4	3	3	4	2	3	3	2	2	2	2	2	2	10	3	3	3
105102226001	2	4	4	2	3	4	2	2	3	2	2	2	2	2	2	10	3	3	3
105102206001	2	2	4	2	2	3	3	2	3	2	2	2	2	2	2	10	3	3	3
105102208002	3	4	4	4	3	5	2	3	3	2	2	2	2	2	2	10	3	3	3
105102234002	2	4	2	2	3	3	2	2	3	3	2	3	2	3	2	10	3	3	3
105102219001	2	2	4	4	2	3	2	2	3	2	2	2	2	2	2	10	3	3	3
105102220002	3	4	4	2	3	3	3	3	3	2	2	2	2	2	2	10	3	3	3
105102220001	2	4	4	3	3	3	2	2	3	2	2	2	2	2	2	10	2	3	3
105102207002	3	4	4	2	3	3	2	2	3	2	2	2	2	2	2	10	4	3	3
105102217001	2	3	4	2	2	3	2	2	3	2	2	2	2	2	2	10	3	3	3
105102233002	2	2	4	4	3	2	2	2	3	2	2	3	2	3	2	10	3	3	3
105102233001	3	2	4	3	3	5	2	3	3	2	2	3	2	3	1	10	3	3	3
105102214002	3	3	2	2	2	5	2	2	3	2	2	2	2	2	2	10	3	3	3
105102216001	3	4	4	2	3	3	2	2	3	2	2	2	2	2	2	10	3	3	3
105102221001	3	4	4	4	3	2	2	2	3	2	2	2	2	2	2	10	3	3	3
105102239002	3	4	2	2	3	3	3	2	3	2	2	2	2	2	2	10	2	3	3
105102239001	2	4	2	2	3	4	2	3	3	2	2	2	2	2	2	10	3	3	3
105102213002	3	4	2	4	3	1	2	3	3	2	2	3	2	3	2	10	3	3	3
105102213001	2	4	4	2	3	2	2	2	3	2	3	2	2	2	2	10	3	3	3
101791304001	3	4	4	2	3	3	2	3	3	2	2	3	2	3	2	10	3	3	3
101791304002	2	4	3	2	3	3	2	2	3	2	2	3	2	3	2	10	3	3	3
101791303001	2	4	3	2	2	2	3	3	3	2	2	3	2	3	2	10	3	3	3
101791310001	2	4	3	5	2	3	2	2	3	2	2	3	2	3	2	10	3	3	3
101791308001	3	4	3	2	3	1	2	2	3	2	2	2	2	2	2	10	2	3	3
101791205001	3	2	4	2	3	4	3	3	3	2	2	2	2	2	2	10	2	3	3
101791205002	2	4	4	5	3	3	2	2	2	2	2	2	2	2	2	10	4	3	3
101791208001	2	3	2	5	2	4	2	2	2	2	2	3	2	3	2	10	3	3	3
101791221001	3	2	2	3	3	4	2	2	3	2	2	2	2	2	2	10	3	3	3
101791221002	2	4	2	5	3	5	2	2	3	2	2	2	2	2	2	10	3	3	3
101791218002	2	4	4	2	3	3	2	2	3	3	2	2	2	2	2	10	2	3	3
101791212002	2	4	4	5	3	1	2	2	3	2	2	3	2	3	2	10	3	3	3
101791212001	3	4	4	3	3	2	2	2	3	2	2	3	2	3	2	10	3	3	3
101791224001	2	4	4	2	2	3	3	2	3	3	2	2	2	2	2	10	4	3	3
101791255002	3	2	2	2	3	2	2	2	2	2	2	2	2	2	2	10	3	3	3
101791244001	3	4	4	4	3	3	2	2	3	2	2	2	2	2	2	10	3	3	3
101791231001	3	2	3	2	3	3	3	3	3	2	2	2	2	2	2	10	2	3	3
101791242001	2	4	4	3	2	4	2	2	3	2	2	2	2	2	2	10	3	3	3
101791251001	2	2	4	2	2	4	2	2	3	2	2	2	2	2	2	10	3	3	3
101791261002	3	2	4	2	3	3	3	3	3	2	2	2	2	2	2	10	4	3	3
101791261001	2	4	4	5	3	4	2	2	3	2	2	2	2	2	2	10	3	3	3
101791262001	3	4	4	2	3	3	2	2	3	3	2	2	2	2	2	10	2	3	3
101791262002	2	4	4	2	3	3	2	2	3	2	2	2	2	2	2	10	3	3	3
101791115002	3	2	3	3	3	3	3	2	3	2	2	2	2	2	2	10	3	3	3
101791115001	2	4	3	2	3	4	2	2	3	2	2	2	2	2	2	10	3	3	3
101791111002	2	4	3	5	3	3	2	2	2	2	2	2	2	2	2	10	3	3	3
101791113001	3	2	3	2	2	3	3	2	3	2	2	2	2	2	2	10	3	3	3
101791109001	3	4	4	2	3	3	2	3	3	2	2	2	2	2	2	10	3	3	3
101791109002	2	4	4	5	3	3	2	2	3	2	2	2	2	2	2	10	3	3	3
101791120002	3	4	3	5	3	1	2	2	3	2	2	2	2	2	2	10	4	3	3
101791120001	2	4	3	5	3	1	2	2	3	2	2	2	2	2	2	10	4	3	3
101791118002	3	4	3	3	3	2	2	2	3	2	2	2	2	2	2	10	2	3	3
101791102002	3	4	3	2	3	4	3	3	3	2	2	2	2	2	2	10	3	3	3
101791102001	2	4	3	5	3	2	2	2	3	2	2	2	2	2	2	10	3	3	3
162431315001	2	4	4	4	3	3	2	2	3	2	2	2	2	2	2	16	2	2	4
162431301002	2	4	4	2	3	1	2	2	2	2	2	2	2	2	2	16	3	2	4
162431326001	3	4	4	4	3	5	3	2	3	2	2	2	2	2	2	16	3	2	4
162431326002	2	4	4	3	3	3	2	2	3	2	2	2	2	2	2	16	3	2	4
162431331002	2	4	4	2	3	3	2	2	3	2	2	3	2	3	2	16	3	2	4
162431318002	3	4	4	3	3	4	3	3	3	2	2	2	2	2	2	16	3	2	4
162431312002	3	2	4	2	3	3	2	3	2	2	2	2	2	2	2	16	3	2	4
162431312001	2	2	4	2	3	1	2	2	3	2	2	2	2	2	2	16	3	2	4
162431105002	2	4	4	3	3	3	2	2	3	2	2	2	2	2	2	16	3	2	4
162431106001	3	4	4	2	3	3	3	2	3	2	2	2	2	2	2	16	3	2	4
162431106002	2	4	4	2	3	4	2	2	3	2	2	2	2	2	2	16	2	2	4
162431123001	3	4	4	3	3	5	3	2	3	2	2	2	2	2	2	16	3	2	4
162431123002	2	4	4	3	3	5	2	2	2	2	2	2	2	2	2	16	3	2	4
162431111002	3	4	4	2	3	3	3	3	3	2	2	2	2	2	2	16	3	2	4
162431214001	3	4	3	3	3	3	3	3	3	2	2	2	2	2	2	16	2	2	4
162431214002	2	4	3	3	3	3	2	2	3	2	2	2	2	2	2	16	4	2	4
162431226002	3	4	3	2	3	4	3	2	3	2	2	2	2	2	2	16	4	2	4
162431226001	2	4	3	2	3	3	2	2	3	2	2	2	2	2	2	16	3	2	4
162431215002	2	3	3	5	2	3	2	2	3	2	2	2	2	2	2	16	2	2	4
162431212002	3	4	3	2	3	2	3	3	3	2	2	2	2	2	2	16	4	2	4
162431212001	2	4	3	2	3	3	2	2	3	2	2	2	2	2	2	16	4	2	4
162431225001	2	4	3	2	2	2	2	2	3	2	2	2	2	2	2	16	4	2	4
162431204001	3	4	3	3	3	4	3	2	3	2	2	2	2	2	2	16	3	2	4
162431204002	2	4	3	2	3	3	2	2	3	3	2	2	2	2	2	16	4	2	4
162431218001	2	2	3	2	3	2	2	2	3	2	2	2	2	2	2	16	2	2	4
162431205002	3	4	3	2	3	3	2	2	3	2	2	2	2	2	2	16	2	2	4
162431222001	2	4	3	2	2	2	2	2	3	3	2	2	2	2	2	16	4	2	4
162431209002	3	2	3	2	3	3	3	2	3	2	2	2	2	2	2	16	4	2	4
162431209001	2	2	3	2	3	3	2	2	3	2	2	2	2	2	2	16	3	2	4
162431210001	2	2	3	2	3	3	2	2	3	2	2	2	2	2	2	16	3	2	4
162431210002	3	2	3	2	3	3	3	3	3	2	2	2	2	2	2	16	4	2	4
162431221002	3	2	3	2	3	3	3	2	2	2	2	2	2	2	2	16	3	2	4
162431216002	3	4	3	2	3	5	2	2	3	2	2	2	2	2	2	16	4	2	4
162431203002	2	3	3	2	3	3	2	2	2	2	2	2	2	2	2	16	3	2	4
162431203001	3	3	3	2	3	3	3	2	3	2	2	2	2	2	2	16	4	2	4
162431208002	2	3	3	5	2	3	2	2	3	2	2	2	2	2	2	16	2	2	4
162431228002	3	4	3	3	3	3	2	2	3	2	2	2	2	2	2	16	2	2	4
162431234001	2	3	3	3	2	4	2	2	3	2	2	2	2	2	2	16	2	2	4
162431224002	2	2	3	2	3	4	2	2	3	2	2	2	2	2	2	16	2	2	4
162431201002	3	4	3	2	3	5	3	3	3	2	2	2	2	2	2	16	3	2	4
162431201001	2	4	3	2	3	4	2	2	3	2	2	2	2	2	2	16	2	2	4
162431227002	2	3	3	2	3	3	2	3	2	2	2	2	2	2	2	16	3	2	4
162431213001	2	2	4	2	2	2	2	2	3	2	2	2	2	2	2	16	3	2	4
161159306001	2	2	4	5	2	3	3	2	3	2	2	2	2	2	2	16	2	2	4
161159303002	3	4	4	3	3	4	2	2	3	2	2	2	2	2	2	16	3	2	4
161159303001	2	2	4	3	3	2	2	2	3	2	2	2	2	2	2	16	3	2	4
161159307001	2	3	4	5	2	1	2	2	3	2	2	2	2	2	2	16	3	2	4
161159221001	3	4	3	3	3	4	3	2	3	2	2	2	2	2	2	16	3	2	4
161159225001	2	4	3	5	3	3	3	3	3	2	2	2	2	2	2	16	2	2	4
161159216002	3	2	3	4	3	3	3	2	2	2	2	2	2	2	2	16	2	2	4
161159216001	2	2	3	2	3	3	3	2	3	2	2	2	2	2	2	16	2	2	4
161159212001	2	2	3	3	2	3	2	2	3	2	2	3	2	3	2	16	3	2	4
161159218002	2	2	2	2	2	3	3	2	3	2	2	2	2	2	2	16	4	2	4
161159224002	3	4	3	2	3	3	3	3	3	2	2	2	2	2	2	16	4	2	4
161159224001	2	4	3	5	3	4	3	3	3	2	2	2	2	2	2	16	3	2	4
161159201002	3	4	2	3	3	4	2	3	2	2	2	2	2	2	2	16	4	2	4
161159201001	2	4	2	2	3	5	2	2	3	2	2	2	2	2	2	16	3	2	4
161159206002	2	2	3	2	2	4	2	2	3	2	3	3	2	3	2	16	3	2	4
161159203001	2	2	3	3	3	4	2	2	2	2	2	2	2	2	2	16	3	2	4
161159202002	2	3	3	2	2	4	2	2	3	2	2	3	2	3	2	16	4	2	4
161159220002	2	2	3	3	2	3	3	2	3	2	2	2	2	2	2	16	3	2	4
161159213001	3	2	3	2	2	5	2	2	3	2	2	2	2	2	2	16	4	2	4
161159209002	3	4	2	3	3	4	2	2	2	2	2	2	2	2	2	16	3	2	4
161159209001	2	4	2	3	3	3	2	2	3	2	2	2	2	2	2	16	3	2	4
161159204002	3	2	3	2	3	4	2	3	3	2	2	2	2	2	2	16	2	2	4
161159204001	2	2	3	2	3	4	2	2	2	2	2	2	2	2	2	16	2	2	4
161159105002	3	4	3	3	3	3	2	2	3	2	2	2	2	2	2	16	2	2	4
161159105001	2	4	3	2	3	3	3	2	3	3	2	2	2	2	2	16	2	2	4
161159120001	3	4	3	3	3	3	3	2	2	3	2	2	2	2	2	16	4	2	4
161159120002	2	4	3	5	3	3	3	3	2	2	2	2	2	2	2	16	4	2	4
161159114001	2	3	3	5	2	3	2	2	3	2	2	2	2	2	2	16	2	2	4
161159121001	3	4	3	2	3	3	3	3	3	2	2	2	2	2	2	16	3	2	4
161159121002	2	4	3	5	3	3	2	2	3	3	2	2	2	2	2	16	2	2	4
161159119003	2	4	3	5	3	3	2	2	3	2	2	2	2	2	2	16	2	2	4
161159103002	2	4	3	2	3	4	2	2	3	2	2	2	2	2	2	16	3	2	4
161159109001	3	4	3	3	2	3	2	3	3	2	2	2	2	2	2	16	3	2	4
161159104002	3	2	3	3	3	3	2	2	3	2	2	3	2	3	2	16	4	2	4
161159104001	2	4	3	5	3	3	3	2	3	2	2	3	2	3	2	16	3	2	4
161159110002	3	2	3	2	3	4	3	3	3	2	2	2	2	2	2	16	3	2	4
161159102002	3	4	3	4	3	3	3	2	3	2	2	2	2	2	2	16	3	2	4
160104325001	2	4	4	4	2	5	2	3	3	2	2	2	2	2	2	16	3	2	4
160104302001	2	4	2	3	3	2	2	3	3	2	2	2	2	2	2	16	4	2	4
160104301001	2	4	4	3	3	3	2	2	3	2	2	2	2	2	2	16	3	2	4
160104308001	3	2	4	2	3	1	2	3	3	2	2	3	2	3	2	16	3	2	4
160104308002	2	4	4	2	3	3	2	2	3	2	3	3	2	3	2	16	4	2	4
160104309002	2	4	4	4	3	3	2	2	3	2	2	2	2	2	2	16	3	2	4
160104306002	3	3	4	2	3	4	2	2	2	2	2	2	2	2	2	16	3	2	4
160104306001	2	2	4	3	3	3	2	2	2	2	2	2	2	2	2	16	3	2	4
160104314001	2	4	4	3	2	4	2	3	3	2	2	2	2	2	2	16	3	2	4
160104313001	2	2	4	2	3	4	2	3	3	2	2	3	2	3	2	16	2	2	4
160104327001	2	4	4	3	3	2	2	2	3	2	2	2	2	2	2	16	4	2	4
160104106002	2	4	4	2	3	4	2	2	3	2	2	3	2	3	2	16	3	2	4
160104106001	3	2	4	4	3	3	2	3	3	2	2	3	2	3	2	16	3	2	4
160104111001	2	2	2	3	2	4	2	3	3	2	2	3	2	3	2	16	3	2	4
160104117001	2	4	4	3	3	3	2	3	3	3	2	2	2	2	2	16	3	2	4
160104117002	3	4	4	3	3	2	3	3	3	3	2	3	2	3	2	16	4	2	4
160104114001	3	3	4	3	2	3	3	2	3	2	2	2	2	2	2	16	2	2	4
160104141002	2	4	3	3	3	3	2	2	3	2	2	3	2	3	2	16	3	2	4
160104141003	3	2	4	3	3	2	3	2	3	3	2	2	2	2	2	16	4	2	4
160104121001	2	4	4	2	3	3	2	3	2	2	2	3	2	3	2	16	3	2	4
160104107002	2	4	4	3	2	3	2	2	3	2	2	2	2	2	2	16	3	2	4
160104129001	2	4	4	3	3	3	2	2	3	2	2	2	2	2	2	16	3	2	4
160104129002	3	4	4	2	3	3	2	3	3	2	2	2	2	2	2	16	3	2	4
160104115001	2	2	4	5	2	3	3	2	3	2	2	2	2	2	2	16	3	2	4
160104125001	2	4	4	3	2	4	2	2	3	2	2	3	2	3	2	16	3	2	4
160104126001	3	3	4	4	2	3	2	3	2	2	2	3	2	3	2	16	3	2	4
160104132001	3	4	4	3	3	5	3	2	2	2	2	2	2	2	2	16	3	2	4
160104132002	2	4	4	3	3	3	2	2	3	2	2	2	2	2	2	16	4	2	4
160104228001	3	4	4	3	3	3	3	3	3	2	2	2	2	2	2	16	3	2	4
160104216001	2	3	4	4	2	3	3	2	3	2	2	3	2	3	2	16	3	2	4
160104233002	3	4	4	3	3	2	3	3	3	2	2	2	2	2	2	16	2	2	4
160104205001	2	2	4	2	2	4	2	2	2	2	2	3	2	3	2	16	2	2	4
160104222001	2	2	4	2	2	3	2	2	3	2	2	2	2	2	2	16	3	2	4
160104213002	2	3	4	2	3	3	2	2	3	2	2	2	2	2	2	16	4	2	4
160104213001	3	3	4	2	3	3	2	2	3	2	2	2	2	2	2	16	3	2	4
168231205001	2	4	3	2	3	4	3	2	3	2	2	2	2	2	2	16	3	2	4
168231204001	2	2	3	2	2	4	3	2	2	2	3	2	2	2	2	16	4	2	4
168231203001	2	3	3	5	2	3	2	3	3	2	3	2	2	2	2	16	3	2	4
168231206002	3	4	3	2	3	3	2	3	3	2	2	3	2	3	2	16	4	2	4
168231225001	2	4	3	2	2	3	2	2	3	2	2	2	2	2	2	16	2	2	4
168231223001	2	4	3	2	3	1	2	2	2	2	2	2	2	2	2	16	4	2	4
168231208002	2	4	3	2	3	3	2	2	2	2	2	2	2	2	2	16	2	2	4
168231222001	2	4	3	2	3	1	2	2	3	2	2	2	2	2	2	16	4	2	4
168231207001	2	4	3	2	3	5	2	2	2	2	2	2	2	2	2	16	3	2	4
168231217001	3	4	3	2	3	3	3	2	3	2	2	2	2	2	2	16	2	2	4
168231221001	3	4	3	3	3	3	2	3	3	2	2	2	2	2	2	16	2	2	4
168231212002	3	2	3	2	3	3	2	2	3	2	2	2	2	2	2	16	2	2	4
168231110002	2	4	3	4	3	3	2	2	3	2	2	2	2	2	2	16	2	2	4
168231101001	3	2	3	2	2	5	2	2	3	2	2	2	2	2	2	16	2	2	4
168231120001	3	4	3	2	3	4	3	2	3	2	2	2	2	2	2	16	2	2	4
168231120002	2	4	3	2	3	3	2	2	3	2	3	2	2	2	2	16	4	2	4
168231106002	3	4	3	3	3	3	3	2	3	2	2	2	2	2	2	16	2	2	4
168231124002	3	4	3	2	3	1	3	3	3	2	2	2	2	2	2	16	2	2	4
168231104001	3	2	3	2	3	3	2	2	3	2	2	2	2	2	2	16	2	2	4
168231104002	2	4	3	2	3	1	2	2	3	2	2	2	2	2	2	16	2	2	4
168231108001	2	4	3	2	3	4	3	2	3	2	2	2	2	2	2	16	4	2	4
168231107002	3	2	3	2	3	3	2	2	3	2	2	2	2	2	2	16	4	2	4
168231107001	2	4	3	2	3	4	3	2	2	2	2	2	2	2	2	16	3	2	4
168231126001	3	4	3	2	3	5	2	2	3	2	2	3	2	3	2	16	2	2	4
168231126002	2	4	3	2	3	1	2	2	3	2	2	3	2	3	2	16	4	2	4
168231116001	3	4	3	4	3	3	3	3	3	3	2	2	2	2	2	16	4	2	4
168231115001	3	4	3	2	3	3	3	2	3	2	2	3	2	3	2	16	3	2	4
168231115002	2	4	3	3	3	3	3	2	3	3	2	2	2	2	2	16	4	2	4
168231118001	3	2	3	2	3	3	2	3	3	2	2	2	2	2	2	16	3	2	4
168231105002	3	2	3	3	3	3	3	3	3	2	2	2	2	2	2	16	3	2	4
168231122001	2	2	3	3	3	5	2	2	3	2	2	3	2	3	2	16	3	2	4
168231122002	3	2	3	3	3	4	3	2	3	2	2	3	2	3	2	16	3	2	4
168231103002	3	4	3	2	3	3	3	3	3	2	2	2	2	2	2	16	2	2	4
168231103001	2	4	3	2	3	4	3	2	3	2	2	2	2	2	2	16	3	2	4
168231121001	3	2	3	2	3	3	2	3	3	2	2	2	2	2	2	16	4	2	4
168231121002	2	2	3	2	3	3	3	2	3	2	2	2	2	2	2	16	3	2	4
168231113002	3	4	3	2	3	3	2	2	3	2	3	2	2	2	2	16	3	2	4
168231315002	2	4	4	2	2	1	2	2	3	2	2	2	2	2	2	16	2	2	4
168231321002	3	2	4	4	3	3	3	3	3	2	2	2	2	2	2	16	2	2	4
168231314002	2	4	4	3	3	4	2	2	3	2	2	2	2	2	2	16	3	2	4
168231314001	3	4	4	4	3	5	2	3	3	2	2	2	2	2	2	16	3	2	4
168231317002	3	2	3	4	3	2	2	3	3	2	2	2	2	2	2	16	4	2	4
168231312002	3	3	3	2	3	3	2	2	3	2	2	3	2	3	2	16	3	2	4
168231312001	2	2	4	2	3	5	2	2	2	2	2	3	2	3	2	16	3	2	4
168231313001	2	2	4	3	2	3	2	2	3	2	2	2	2	2	2	16	3	2	4
168231316002	3	4	4	4	3	3	3	3	3	2	2	2	2	2	2	16	3	2	4
168231316001	2	4	4	4	3	3	2	2	3	2	2	2	2	2	2	16	3	2	4
168231307002	3	4	4	3	3	1	3	3	3	2	2	2	2	2	2	16	2	2	4
168231307001	2	4	4	3	3	3	2	2	3	2	2	2	2	2	2	16	3	2	4
168231302002	3	2	4	4	3	2	2	2	3	2	2	2	2	2	2	16	2	2	4
168231302001	2	2	4	2	3	3	2	2	3	2	2	2	2	2	2	16	4	2	4
168231310001	3	2	4	4	2	3	2	2	3	2	2	2	2	2	2	16	3	2	4
168231308001	2	2	3	4	2	5	2	2	3	2	2	2	2	2	2	16	3	2	4
166006214001	2	4	3	5	2	5	2	2	2	2	2	2	2	2	2	16	3	2	4
166006216001	3	2	3	2	3	3	3	3	3	2	2	2	2	2	2	16	2	2	4
166006216002	2	4	3	2	3	4	2	2	3	2	2	2	2	2	2	16	2	2	4
166006215001	3	4	3	3	3	4	3	3	3	2	2	2	2	2	2	16	4	2	4
166006201001	2	3	3	2	2	2	2	2	3	2	2	2	2	2	2	16	4	2	4
166006225001	2	4	3	5	3	4	2	2	3	2	2	2	2	2	2	16	3	2	4
166006221001	2	4	3	5	3	1	2	3	3	2	2	2	2	2	2	16	4	2	4
166006221002	3	4	3	5	3	3	2	3	3	2	2	2	2	2	2	16	4	2	4
166006218001	2	4	3	5	2	5	3	2	3	2	2	2	2	2	2	16	3	2	4
166006219001	2	4	3	2	3	4	2	2	3	2	2	2	2	2	2	16	3	2	4
166006219002	3	4	3	2	3	3	3	2	3	2	2	2	2	2	2	16	2	2	4
166006207002	3	4	3	2	3	3	3	3	3	2	2	2	2	2	2	16	4	2	4
166006207001	2	4	3	3	3	3	2	2	3	2	2	2	2	2	2	16	3	2	4
166006206001	3	2	3	3	3	3	3	3	3	2	2	2	2	2	2	16	3	2	4
166006206002	2	4	3	5	3	3	2	2	3	2	2	2	2	2	2	16	3	2	4
166006208002	3	4	3	2	3	3	3	3	3	2	2	2	2	2	2	16	4	2	4
166006222001	2	2	3	3	3	4	2	2	3	2	2	2	2	2	2	16	3	2	4
166006222002	3	2	3	4	3	4	2	2	3	2	2	2	2	2	2	16	3	2	4
166006308001	2	4	3	5	3	4	2	2	3	2	2	2	2	2	2	16	3	2	4
166006308002	3	4	3	3	3	4	3	2	3	2	2	2	2	2	2	16	3	2	4
166006306002	3	4	3	2	3	4	3	2	3	2	2	2	2	2	2	16	3	2	4
166006306001	2	4	3	2	3	3	2	2	3	2	2	2	2	2	2	16	2	2	4
166006320002	3	4	3	2	3	4	3	3	3	2	2	2	2	2	2	16	3	2	4
166006320001	2	4	3	5	3	1	2	2	3	2	2	2	2	2	2	16	4	2	4
166006331001	3	4	3	4	3	4	2	2	3	2	2	2	2	2	2	16	3	2	4
166006316002	3	4	3	2	3	2	2	3	3	2	2	2	2	2	2	16	3	2	4
166006321001	3	4	3	2	3	5	2	3	3	2	2	2	2	2	2	16	3	2	4
166006321002	2	4	3	2	3	5	2	2	3	2	2	2	2	2	2	16	3	2	4
166006303001	2	2	3	5	3	5	2	2	3	2	2	2	2	2	2	16	2	2	4
166006322002	2	4	3	2	3	3	2	2	3	2	2	2	2	2	2	16	2	2	4
166006322001	3	4	3	4	3	4	3	3	3	2	2	2	2	2	2	16	2	2	4
166006324001	3	4	3	2	3	3	2	3	3	2	2	2	2	2	2	16	2	2	4
166006324002	2	4	3	5	3	1	2	2	3	3	2	2	2	2	2	16	3	2	4
166006301001	2	4	3	5	3	4	2	2	3	2	2	2	2	2	2	16	3	2	4
166006310001	3	4	3	2	3	3	3	3	3	2	2	2	2	2	2	16	3	2	4
166006310002	2	4	3	5	3	3	2	2	3	3	3	2	2	2	2	16	2	2	4
166006302002	3	4	3	3	3	3	2	3	3	2	2	2	2	2	2	16	2	2	4
166006302001	2	4	3	2	3	4	2	2	2	2	2	2	2	2	2	16	3	2	4
166006317002	3	4	3	2	3	3	3	3	3	2	2	2	2	2	2	16	3	2	4
166006315001	3	4	3	2	2	1	2	2	2	2	2	2	2	2	2	16	4	2	4
166006305002	3	3	3	2	3	3	2	2	2	2	2	2	2	2	2	16	3	2	4
166006305001	2	3	3	5	3	1	2	2	2	2	2	3	1	2	2	16	4	2	4
166006304001	2	4	3	2	3	3	2	2	3	2	2	2	2	2	2	16	4	2	4
166006319001	2	4	3	3	3	5	2	2	2	2	2	2	2	2	2	16	3	2	4
166006309002	3	4	3	2	3	3	2	3	3	2	2	2	2	2	2	16	3	2	4
166006309001	2	4	3	5	3	4	2	2	3	2	2	2	2	2	2	16	3	2	4
166006318002	2	4	3	5	2	3	3	3	3	2	2	2	2	2	2	16	3	2	4
166006312001	3	4	3	2	3	4	3	3	2	2	3	2	2	2	2	16	3	2	4
166006312002	2	4	3	2	3	3	3	2	3	2	3	2	2	2	2	16	2	2	4
166006115002	2	4	2	4	3	3	2	2	3	3	2	2	2	2	2	16	3	2	4
166006125002	3	4	3	2	3	3	2	3	3	2	2	2	2	2	2	16	4	2	4
166006111001	3	2	3	2	3	3	2	3	3	2	2	2	2	2	2	16	2	2	4
166006111002	2	4	3	5	3	4	2	2	3	2	2	2	2	2	2	16	3	2	4
166006105001	2	2	3	2	3	5	2	2	3	2	2	3	2	3	2	16	3	2	4
166006105002	3	2	3	2	3	3	2	2	3	2	2	2	2	2	2	16	4	2	4
166006116001	3	4	3	2	2	5	3	3	3	2	2	2	2	2	2	16	2	2	4
166006109001	2	2	3	5	2	4	3	2	3	2	2	2	2	2	2	16	2	2	4
166006120001	3	4	3	2	3	4	3	3	2	2	2	2	2	2	2	16	3	2	4
212428326001	2	4	3	2	2	4	2	2	3	2	2	2	2	2	2	21	3	5	3
212428312002	3	4	2	3	3	2	3	3	3	2	3	2	2	2	2	21	3	5	3
212428312001	2	4	2	2	3	4	2	2	2	2	2	2	2	2	2	21	3	5	3
212428304002	3	2	4	4	3	3	3	2	3	2	2	2	2	2	2	21	4	5	3
212428304001	2	2	4	4	3	3	2	2	3	2	2	2	2	2	2	21	3	5	3
212428308001	2	4	4	2	2	5	2	2	3	3	2	2	2	2	2	21	3	5	3
212428328001	3	3	4	2	3	4	2	2	3	2	2	2	2	2	2	21	3	5	3
212428328002	2	2	4	2	3	3	3	2	3	2	2	2	2	2	2	21	2	5	3
212428318001	2	4	2	3	3	3	2	2	2	2	2	2	2	2	2	21	3	5	3
212428333001	2	4	2	2	3	3	2	3	3	2	2	2	2	2	2	21	2	5	3
212428333002	3	4	2	2	3	3	3	3	3	2	2	2	2	2	2	21	3	5	3
212428324001	2	4	4	4	3	3	2	2	3	2	2	2	2	2	2	21	3	5	3
212428330002	3	4	4	3	3	1	2	2	3	2	2	2	2	2	2	21	4	5	3
212428330001	2	4	4	2	3	3	2	2	3	2	2	2	2	2	2	21	3	5	3
212428331002	3	4	3	4	3	5	3	3	3	2	2	2	2	2	2	21	3	5	3
212428321001	3	4	4	4	3	3	3	3	3	2	2	2	2	2	2	21	4	5	3
212428321002	2	4	4	4	3	3	2	2	3	2	2	2	2	2	2	21	2	5	3
212428310001	2	4	2	4	3	4	2	2	3	2	2	2	2	2	2	21	3	5	3
212428310002	3	4	4	4	3	2	3	3	3	2	2	2	2	2	2	21	4	5	3
212428311002	3	4	4	3	3	3	3	2	3	2	2	2	2	2	2	21	4	5	3
212428311001	2	4	4	2	3	4	3	2	3	2	2	2	2	2	2	21	3	5	3
212428332001	2	4	4	2	3	3	3	2	3	2	2	2	2	2	2	21	2	5	3
212428317002	3	4	4	4	3	3	2	2	3	2	2	2	2	2	2	21	4	5	3
212428329002	3	4	2	3	3	4	3	2	3	2	2	2	2	2	2	21	2	5	3
212428329001	2	4	4	3	3	5	2	2	2	2	2	2	2	2	2	21	3	5	3
212428325001	2	4	4	2	3	4	3	2	3	2	2	3	2	3	2	21	3	5	3
212428325002	3	4	4	3	3	2	3	3	3	2	2	3	2	3	2	21	2	5	3
212428211002	3	4	4	4	3	2	2	3	3	2	2	2	2	2	2	21	4	5	3
212428219002	3	4	4	3	3	3	3	2	3	2	2	2	2	2	2	21	4	5	3
212428215002	2	2	4	4	3	3	2	2	3	2	2	2	2	2	2	21	2	5	3
212428215001	3	2	4	3	3	5	2	2	3	2	2	2	2	2	2	21	3	5	3
212428214001	3	3	4	2	3	5	2	2	2	2	2	2	2	2	2	21	3	5	3
212428214002	2	4	2	2	3	4	2	2	3	2	2	2	2	2	2	21	3	5	3
212428234001	3	2	4	4	2	5	2	2	2	2	2	2	2	2	2	21	3	5	3
212428220001	3	4	4	4	3	4	3	2	3	2	2	2	2	2	2	21	2	5	3
212428220002	2	4	4	3	3	4	2	2	3	2	2	2	2	2	2	21	3	5	3
212428206002	3	2	4	4	3	4	2	2	3	2	2	2	2	2	2	21	3	5	3
212428206001	2	4	4	4	3	3	2	2	3	2	2	2	2	2	2	21	4	5	3
212428216001	2	4	4	3	2	4	2	2	3	2	2	2	2	2	2	21	3	5	3
212428213001	2	4	4	2	3	3	2	3	3	2	2	2	2	2	2	21	4	5	3
212428213002	3	2	4	4	3	1	2	2	3	2	2	2	2	2	2	21	3	5	3
212428115002	3	4	4	4	3	3	3	3	3	2	2	2	2	2	2	21	4	5	3
212428113001	3	4	2	3	3	3	3	3	3	2	2	2	2	2	2	21	4	5	3
212428104001	2	4	2	2	3	3	2	2	3	2	2	2	2	2	2	21	2	5	3
212428132001	3	4	4	2	2	3	3	3	3	3	2	2	2	2	2	21	4	5	3
212428134001	2	4	4	2	2	5	2	2	3	2	2	2	2	2	2	21	3	5	3
212428119001	3	2	4	2	3	4	2	3	3	2	2	2	2	2	2	21	2	5	3
212428119002	2	4	4	2	3	4	2	2	3	2	2	2	2	2	2	21	3	5	3
212428112001	3	4	2	3	3	3	3	3	2	2	2	2	2	2	2	21	2	5	3
212428121002	3	2	4	3	3	5	2	2	3	2	2	2	2	2	2	21	3	5	3
212428121001	2	4	4	2	3	4	2	2	3	2	2	2	2	2	2	21	2	5	3
212428103002	2	2	4	2	2	1	3	2	3	2	2	2	2	2	2	21	2	5	3
212428108002	3	4	2	2	3	1	2	3	3	3	2	2	2	2	2	21	2	5	3
211176106002	3	4	3	3	3	3	3	3	3	2	2	2	2	2	2	21	2	5	3
211176115001	3	4	3	2	3	3	2	2	3	2	2	2	2	2	2	21	3	5	3
211176115002	2	4	3	2	3	3	3	2	3	2	2	2	2	2	2	21	3	5	3
211176125002	2	4	2	2	3	4	3	2	2	2	2	2	2	2	2	21	3	5	3
211176130002	2	4	3	2	3	3	3	3	3	2	2	2	2	2	2	21	3	5	3
211176130001	3	4	3	2	3	2	3	3	3	3	2	2	2	2	2	21	3	5	3
211176128001	3	4	3	2	3	3	3	3	3	3	2	2	2	2	2	21	3	5	3
211176128002	2	2	3	2	3	3	2	2	3	2	2	2	2	2	2	21	3	5	3
211176127002	3	4	3	2	3	4	2	2	2	2	2	2	2	2	2	21	3	5	3
211176127001	2	4	3	2	3	4	3	2	3	2	2	2	2	2	2	21	3	5	3
211176113002	3	4	3	2	3	5	3	2	3	3	2	2	2	2	2	21	3	5	3
211176113001	2	4	3	5	3	4	3	2	3	2	2	2	2	2	2	21	3	5	3
211176120002	2	4	4	2	2	3	2	2	3	2	2	2	2	2	2	21	3	5	3
211176101001	3	4	3	2	3	1	2	3	3	2	2	2	2	2	2	21	4	5	3
211176116001	2	4	3	5	3	1	2	2	3	2	2	3	2	3	1	21	2	5	3
211176122002	2	4	3	5	3	3	3	2	2	2	2	2	2	2	2	21	3	5	3
211176112001	2	4	3	4	3	4	2	2	3	2	2	2	2	2	2	21	3	5	3
211176112002	3	4	3	3	3	3	2	2	3	2	2	2	2	2	2	21	4	5	3
211176105002	2	2	3	5	2	4	3	2	3	2	2	2	2	2	2	21	2	5	3
211176114001	3	4	3	2	3	4	2	2	3	2	2	2	2	2	2	21	3	5	3
211176129001	2	4	3	2	3	3	2	2	3	2	2	2	2	2	2	21	4	5	3
211176121002	2	2	3	2	3	4	2	2	3	2	2	2	2	2	2	21	4	5	3
211176121001	3	4	3	2	3	4	3	3	3	2	2	2	2	2	2	21	2	5	3
211176123002	2	2	4	3	2	2	3	3	3	2	2	2	2	2	2	21	2	5	3
211176118001	3	4	3	4	3	3	2	3	3	2	2	2	2	2	2	21	3	5	3
211176118002	2	4	3	2	3	4	3	2	3	2	2	2	2	2	2	21	3	5	3
211176207002	2	4	3	5	3	3	3	2	3	2	2	2	2	2	2	21	3	5	3
211176207001	3	4	3	2	3	1	3	3	3	2	2	2	2	2	2	21	4	5	3
211176204002	3	4	3	2	3	3	3	3	3	2	3	2	2	2	2	21	4	5	3
211176204001	2	4	3	5	3	4	2	2	3	2	2	2	2	2	2	21	3	5	3
211176208002	2	4	3	2	3	4	2	2	2	2	2	2	2	2	2	21	3	5	3
211176208001	3	4	3	2	3	4	2	2	2	2	2	2	2	2	2	21	3	5	3
211176211001	3	4	3	3	3	3	2	3	2	2	2	2	2	2	2	21	4	5	3
211176218001	3	4	3	2	3	2	2	3	2	2	2	2	2	2	2	21	3	5	3
211176215002	2	4	3	2	3	3	2	2	3	2	2	2	2	2	2	21	3	5	3
211176210001	2	4	3	2	3	2	2	2	2	2	2	2	2	2	2	21	3	5	3
211176227002	3	2	3	2	3	3	3	3	3	2	2	2	2	2	2	21	4	5	3
211176227001	2	4	3	2	3	4	2	2	3	2	2	2	2	2	2	21	3	5	3
211176221001	2	2	4	5	2	3	2	2	3	2	2	2	2	2	2	21	2	5	3
211176229001	3	2	3	2	3	4	2	3	3	2	2	2	2	2	2	21	3	5	3
211176229002	2	2	3	2	3	5	2	2	3	2	2	2	2	2	2	21	3	5	3
211176212001	3	4	3	3	3	4	2	2	3	2	2	2	2	2	2	21	4	5	3
211176212002	2	4	3	2	3	4	2	2	3	2	2	2	2	2	2	21	3	5	3
211176219001	2	4	3	2	2	3	2	2	3	2	2	2	2	2	2	21	3	5	3
211176222002	3	4	3	3	3	3	3	3	3	3	2	2	2	2	2	21	3	5	3
211176222001	2	4	3	2	3	4	2	2	3	2	2	2	2	2	2	21	4	5	3
211176216001	3	2	3	2	2	3	3	2	3	2	2	2	2	2	2	21	4	5	3
211176209001	3	4	3	5	2	4	2	3	3	2	2	2	2	2	2	21	3	5	3
211176206001	2	4	3	5	2	5	2	2	3	2	2	2	2	2	2	21	3	5	3
211176213002	2	4	3	5	3	3	2	2	3	2	3	2	2	2	2	21	4	5	3
211176217001	2	2	3	5	2	4	3	2	3	2	2	2	2	2	2	21	4	5	3
211176317002	3	4	2	3	2	3	2	3	3	2	2	2	2	2	2	21	2	5	3
211176304002	2	2	4	2	3	3	2	3	3	2	2	2	2	2	2	21	3	5	3
211176336002	3	4	3	2	3	1	3	3	3	2	2	2	2	2	2	21	2	5	3
211176320002	2	2	3	2	3	3	2	3	3	2	2	2	2	2	2	21	3	5	3
211176321001	3	4	3	4	3	2	2	2	3	3	2	2	2	2	2	21	2	5	3
211176321002	2	4	3	2	3	4	3	2	3	3	2	2	2	2	2	21	3	5	3
211176316002	2	2	3	5	2	4	3	2	3	2	2	2	2	2	2	21	2	5	3
211176326001	3	2	3	2	3	1	2	2	3	2	2	2	2	2	2	21	2	5	3
211176326002	2	2	3	2	3	3	2	2	3	2	2	2	2	2	2	21	3	5	3
211176318002	3	4	3	2	3	5	2	3	3	2	2	2	2	2	2	21	3	5	3
211176318001	2	4	4	5	3	3	2	2	3	2	2	2	2	2	2	21	3	5	3
211176313002	3	4	4	4	3	2	2	2	3	2	2	2	2	2	2	21	4	5	3
211176313001	2	4	4	2	3	3	3	2	3	2	2	2	2	2	2	21	2	5	3
211176311002	3	4	3	2	3	3	2	3	3	2	2	2	2	2	2	21	4	5	3
211176311001	2	4	3	2	3	4	2	2	3	2	2	2	2	2	2	21	3	5	3
211176301002	2	2	3	2	2	3	2	2	3	2	2	2	2	2	2	21	3	5	3
211176305001	3	2	3	5	3	5	3	2	3	2	3	2	2	2	2	21	2	5	3
211176305002	2	2	3	5	3	5	3	2	2	2	2	2	2	2	2	21	3	5	3
211176315002	3	2	3	5	3	5	2	2	3	2	2	2	2	2	2	21	3	5	3
211176315001	2	4	3	2	3	5	3	3	3	2	2	2	2	2	2	21	3	5	3
211176323001	3	3	3	2	2	4	3	3	3	2	2	2	2	2	2	21	2	5	3
211176302002	2	4	3	5	3	4	3	2	3	2	2	2	2	2	2	21	3	5	3
211154227002	3	4	2	4	3	3	3	3	3	2	2	2	2	2	2	21	3	5	3
211154218001	3	3	2	3	3	3	2	2	2	2	2	2	2	2	2	21	3	5	3
211154215001	3	2	2	4	3	3	2	3	3	2	2	2	2	2	2	21	4	5	3
211154215002	2	2	2	3	3	4	2	2	3	2	2	3	2	3	2	21	3	5	3
211154231002	3	2	4	3	3	2	2	3	3	2	2	2	2	2	2	21	4	5	3
211154222001	2	2	3	5	2	1	2	2	3	2	2	2	2	2	2	21	4	5	3
211154228001	3	2	2	3	3	4	3	2	3	2	2	2	2	2	2	21	3	5	3
211154228002	2	2	2	2	3	5	2	2	3	2	2	2	2	2	2	21	3	5	3
211154201002	3	2	2	3	3	3	2	2	3	2	2	2	2	2	2	21	4	5	3
211154201001	2	4	4	5	3	3	2	2	3	2	2	2	2	2	2	21	2	5	3
211154203001	3	2	2	2	2	3	3	3	3	2	2	2	2	2	2	21	2	5	3
211154229002	2	2	2	2	3	3	2	2	3	2	2	3	2	3	2	21	3	5	3
211154214002	2	3	2	5	3	1	3	2	3	2	2	2	2	2	2	21	3	5	3
211154209001	2	4	4	2	2	3	3	2	3	2	2	2	2	2	2	21	3	5	3
211154213001	2	2	2	2	2	3	2	2	3	2	2	2	2	2	2	21	4	5	3
211154230001	2	2	3	3	3	3	2	2	2	2	2	2	2	2	2	21	2	5	3
211154230002	3	2	3	2	3	3	2	2	3	2	2	2	2	2	2	21	3	5	3
211154204002	2	4	2	5	3	4	2	2	3	2	2	2	2	2	2	21	3	5	3
211154232002	3	4	2	3	3	3	3	2	2	2	2	2	2	2	2	21	3	5	3
211154232001	2	4	2	2	3	3	3	2	3	2	2	2	2	2	2	21	3	5	3
211154226002	2	4	2	3	3	3	2	3	3	2	2	2	2	2	2	21	2	5	3
211154101001	2	2	4	3	2	3	2	2	3	2	2	3	2	3	2	21	3	5	3
211154110002	3	2	4	4	3	1	2	3	3	2	2	3	2	3	2	21	4	5	3
211154120001	3	4	4	3	3	3	2	3	3	3	2	2	2	2	2	21	3	5	3
211154124001	2	4	4	2	2	1	2	2	3	2	2	2	2	2	2	21	2	5	3
211154104002	3	3	4	2	3	3	2	2	3	2	2	2	2	2	2	21	3	5	3
211154104001	2	2	4	2	3	3	2	2	3	2	2	2	2	2	2	21	3	5	3
211154119002	2	4	4	4	3	2	2	2	3	2	2	2	2	2	2	21	3	5	3
211154117001	3	2	4	4	3	1	2	3	3	2	2	2	2	2	2	21	4	5	3
211154117002	2	4	4	3	3	3	3	2	3	2	2	3	2	3	2	21	2	5	3
211154303001	3	4	3	2	2	3	3	3	3	2	2	2	2	2	2	21	2	5	3
211154325001	3	3	3	2	2	5	2	2	2	2	2	2	2	2	2	21	3	5	3
211154314002	3	4	3	4	3	1	2	2	3	2	2	2	2	2	2	21	4	5	3
211154314001	2	4	3	5	3	1	2	2	3	2	2	2	2	2	2	21	3	5	3
211154322002	3	4	3	2	3	5	3	2	3	2	2	2	2	2	2	21	3	5	3
211154305001	3	4	3	3	3	4	3	3	3	2	2	2	2	2	2	21	3	5	3
211154305002	2	4	3	2	3	3	2	2	3	2	2	2	2	2	2	21	3	5	3
211154312002	2	4	3	5	3	3	2	2	3	2	2	2	2	2	2	21	4	5	3
211154306001	2	4	4	5	2	5	2	3	3	2	2	2	2	2	2	21	3	5	3
211154313002	3	4	4	2	3	4	3	2	3	2	2	2	2	2	2	21	2	5	3
211154320002	3	4	3	2	3	3	3	3	3	2	2	2	2	2	2	21	3	5	3
211154320001	2	4	3	5	3	3	2	3	3	2	2	2	2	2	2	21	3	5	3
211154308002	3	3	3	2	3	3	3	3	3	2	2	3	2	3	2	21	3	5	3
211154308001	2	3	3	2	3	4	2	3	3	2	2	2	2	2	2	21	3	5	3
211154302002	3	4	3	2	3	3	3	3	3	2	2	2	2	2	2	21	2	5	3
211154302001	2	4	3	2	3	3	2	2	2	2	2	2	2	2	2	21	3	5	3
211154301002	3	4	3	3	3	4	3	3	3	3	2	2	2	2	2	21	3	5	3
211154301001	2	4	3	2	3	3	2	2	3	2	2	2	2	2	2	21	4	5	3
211154321001	2	3	4	5	2	3	2	3	3	2	3	2	2	2	2	21	3	5	3
211154309001	2	4	3	2	2	3	3	2	3	2	2	2	2	2	2	21	2	5	3
211154330001	2	4	3	5	3	3	2	2	3	2	2	3	2	3	2	21	3	5	3
211154329001	2	2	3	5	3	3	3	2	3	2	2	2	2	2	2	21	3	5	3
211154327002	3	2	3	2	2	1	3	3	3	2	2	3	2	3	2	21	4	5	3
144016316002	3	4	3	3	3	4	3	3	3	2	2	2	2	2	2	14	2	5	3
144016316001	2	4	3	3	3	5	2	2	2	2	2	2	2	2	2	14	3	5	3
144016315001	3	4	4	3	3	3	2	3	3	3	2	2	2	2	2	14	3	5	3
144016311001	2	4	4	3	2	3	3	2	3	2	2	2	2	2	2	14	3	5	3
144016322001	2	4	4	3	2	3	3	2	3	2	2	2	2	2	2	14	3	5	3
144016313001	3	2	2	2	3	2	3	3	3	2	2	2	2	2	2	14	3	5	3
144016313002	2	2	2	2	3	3	2	2	3	2	2	2	2	2	2	14	3	5	3
144016320001	3	4	2	3	3	4	2	2	3	2	2	2	2	2	2	14	3	5	3
144016302001	3	4	4	3	3	3	3	2	3	2	2	2	2	2	2	14	3	5	3
144016321001	2	3	4	2	2	3	2	2	3	2	2	2	2	2	2	14	3	5	3
144016120001	3	4	4	2	3	2	2	3	3	2	2	2	2	2	2	14	3	5	3
144016105002	3	4	2	3	3	3	2	3	3	2	2	2	2	2	2	14	3	5	3
144016105001	2	4	2	3	3	3	2	2	3	2	2	2	2	2	2	14	3	5	3
144016106002	2	4	4	3	3	2	2	2	3	2	2	2	2	2	2	14	2	5	3
144016106001	3	4	4	3	3	3	3	3	3	2	2	2	2	2	2	14	4	5	3
144016102001	2	2	4	3	3	4	2	2	3	2	2	2	2	2	2	14	3	5	3
144016116001	3	4	4	3	3	4	3	3	3	2	2	2	2	2	2	14	3	5	3
144016116002	2	4	4	3	3	3	2	2	3	2	2	2	2	2	2	14	3	5	3
144016109001	3	4	4	3	3	4	2	3	3	2	2	2	2	2	2	14	3	5	3
144016109002	2	4	4	3	3	2	2	3	3	2	2	2	2	2	2	14	2	5	3
144016124003	3	2	4	3	3	3	3	2	2	2	2	2	2	2	2	14	3	5	3
144016115001	3	4	4	4	3	3	2	3	3	2	2	2	2	2	2	14	3	5	3
144016115002	2	4	4	2	3	3	2	2	3	2	2	2	2	2	2	14	2	5	3
144016114002	2	4	4	2	3	5	2	2	3	2	2	3	2	3	2	14	3	5	3
144016114001	3	4	4	5	3	4	2	2	3	2	2	3	2	3	2	14	3	5	3
144016117002	3	4	4	3	3	5	3	3	3	2	2	2	2	2	2	14	2	5	3
144016104002	3	4	4	2	3	3	3	3	3	2	2	2	2	2	2	14	3	5	3
142403109001	2	4	4	2	3	3	2	2	3	2	2	2	2	2	2	14	4	5	3
142403109002	3	4	4	3	3	1	2	3	3	2	2	2	2	2	2	14	4	5	3
142403108002	3	4	2	3	3	3	3	2	3	2	2	2	2	2	2	14	3	5	3
142403108001	2	4	2	5	3	1	2	2	3	2	2	2	2	2	2	14	3	5	3
142403102001	2	2	4	2	2	3	2	2	3	2	3	2	2	2	2	14	2	5	3
142403106001	2	2	4	2	2	3	2	2	3	2	2	2	2	2	2	14	2	5	3
142403104002	2	4	4	4	3	3	2	2	3	2	2	2	2	2	2	14	3	5	3
142403104001	3	4	2	4	3	3	2	2	3	2	2	2	2	2	2	14	4	5	3
142403127001	2	3	2	3	2	2	2	2	3	2	2	3	2	3	2	14	4	5	3
142403121002	2	2	4	4	3	1	2	2	3	2	2	2	2	2	2	14	2	5	3
142403111002	2	4	4	3	3	4	2	2	2	2	2	3	2	3	1	14	3	5	3
142403117001	3	4	2	4	3	3	2	3	3	2	2	2	2	2	2	14	3	5	3
142403110001	3	2	2	3	3	3	3	3	3	2	2	2	2	2	2	14	3	5	3
142403114002	3	4	2	2	3	5	2	3	2	2	2	2	2	2	2	14	3	5	3
142403114001	2	4	4	2	3	4	2	2	2	2	2	2	2	2	2	14	3	5	3
142403107002	2	4	4	2	3	2	2	2	3	2	2	2	2	2	2	14	4	5	3
142403312002	3	4	2	3	3	5	2	2	2	2	2	2	2	2	2	14	3	5	3
142403304002	2	2	2	3	2	3	2	2	3	2	2	2	2	2	2	14	3	5	3
142403310001	3	4	2	4	3	3	2	3	3	2	2	2	2	2	2	14	3	5	3
142403310002	2	4	4	3	3	3	2	2	3	2	2	2	2	2	2	14	4	5	3
142403322001	2	4	2	4	3	4	2	2	3	2	2	3	2	3	2	14	3	5	3
142403303002	3	4	2	3	3	3	2	3	2	2	2	2	2	2	2	14	2	5	3
142403303001	2	4	2	5	3	3	2	2	3	2	2	2	2	2	2	14	3	5	3
142403325001	2	4	2	2	3	3	2	2	3	2	2	2	2	2	2	14	3	5	3
142403317002	3	4	2	2	3	3	2	2	3	2	2	2	2	2	2	14	3	5	3
142403317001	2	4	2	2	3	1	2	2	3	2	2	2	2	2	2	14	3	5	3
142403306001	3	2	4	2	3	1	2	2	3	2	2	2	2	2	2	14	4	5	3
142403306002	2	2	4	2	3	3	2	2	3	2	2	2	2	2	2	14	3	5	3
142403337001	2	4	4	2	2	3	2	2	3	2	2	2	2	2	2	14	3	5	3
142403334001	3	2	2	2	3	1	3	3	2	2	2	2	2	2	2	14	2	5	3
142403334002	2	4	2	2	3	3	2	2	3	2	2	2	2	2	2	14	3	5	3
142403326002	2	4	4	3	3	1	2	2	3	2	2	3	2	2	1	14	3	5	3
142403305001	3	2	2	2	3	4	2	2	3	2	2	2	2	2	2	14	3	5	3
142403305002	2	2	2	2	3	4	2	2	3	2	2	2	2	2	2	14	3	5	3
142403212001	2	4	4	4	2	1	2	2	3	2	2	2	2	2	2	14	2	5	3
142403207001	2	4	4	3	2	5	2	2	3	2	2	2	2	2	2	14	3	5	3
142403221001	3	4	4	3	3	3	3	3	3	2	2	2	2	2	2	14	4	5	3
142403221002	2	4	4	2	3	2	2	2	3	2	2	2	2	2	2	14	4	5	3
142403224001	2	3	4	5	2	3	2	2	2	2	2	2	2	2	2	14	3	5	3
142403208001	2	4	4	4	3	4	2	2	3	2	2	2	2	2	2	14	3	5	3
142403208002	3	2	4	4	3	4	3	3	3	2	2	2	2	2	2	14	3	5	3
142403223001	2	3	4	5	2	1	2	2	3	3	2	2	2	2	2	14	3	5	3
142403209002	2	2	4	2	3	3	2	2	3	2	2	3	2	3	2	14	3	5	3
142403205001	2	4	4	2	2	4	3	2	3	2	2	2	2	2	2	14	3	5	3
141154122001	3	2	3	2	2	3	2	2	3	2	2	3	1	3	2	14	3	5	3
141154118001	2	2	3	5	2	4	2	2	3	2	2	3	2	3	1	14	3	5	3
141154127002	3	4	3	2	3	2	3	3	3	2	2	3	2	2	1	14	4	5	3
141154127001	2	4	3	2	3	4	3	2	3	2	2	3	2	3	2	14	3	5	3
141154119001	2	2	3	2	3	4	2	2	3	2	2	2	2	2	2	14	3	5	3
141154101003	2	4	3	5	3	3	2	2	3	2	2	2	2	2	2	14	4	5	3
141154101002	3	4	3	2	3	3	3	3	2	2	2	2	2	2	2	14	2	5	3
141154123002	2	2	3	2	3	3	2	2	3	2	2	3	2	3	1	14	2	5	3
141154112001	2	4	3	2	2	3	2	2	3	2	2	3	2	3	2	14	3	5	3
141154109001	3	4	3	4	3	3	2	3	3	2	2	3	2	3	2	14	4	5	3
141154109002	2	4	3	2	3	3	2	2	3	2	2	2	2	2	2	14	2	5	3
141154121001	2	2	3	5	2	1	2	2	3	3	3	2	2	2	2	14	3	5	3
141154124002	2	4	3	2	3	4	3	2	3	2	2	3	2	3	2	14	3	5	3
141154105002	2	4	3	5	3	3	2	2	3	2	2	2	2	2	2	14	3	5	3
141154105001	3	2	3	2	3	2	3	2	3	2	2	2	2	2	2	14	4	5	3
141154117002	3	4	3	2	3	3	3	3	3	2	2	3	2	3	2	14	4	5	3
141154117001	2	4	3	5	3	3	3	2	3	2	2	2	2	2	2	14	3	5	3
141154116001	3	4	3	2	3	3	2	3	3	2	2	2	2	2	2	14	4	5	3
141154103001	2	2	3	2	2	5	2	2	2	2	2	3	2	3	2	14	3	5	3
141154219001	2	3	4	2	3	4	2	2	2	2	2	2	2	2	2	14	3	5	3
141154221001	2	4	2	2	3	3	2	2	3	2	2	2	2	2	2	14	2	5	3
141154217003	3	2	2	2	3	1	2	2	3	2	2	3	2	3	2	14	4	5	3
141154217002	2	2	4	3	3	4	2	2	2	2	2	3	2	3	2	14	3	5	3
141154224001	3	4	2	3	2	4	2	2	3	2	2	3	2	2	1	14	3	5	3
141154209001	3	2	2	3	3	1	3	2	3	2	2	2	2	2	2	14	3	5	3
141154211001	3	4	4	3	3	3	2	2	3	2	2	2	2	2	2	14	3	5	3
141154212002	3	2	2	4	3	3	2	3	3	2	2	3	2	3	2	14	3	5	3
141154212001	2	2	4	4	3	3	2	2	3	2	2	3	2	3	2	14	3	5	3
141154226001	3	3	3	2	3	3	2	3	3	2	2	2	2	2	2	14	3	5	3
141154226002	2	2	3	5	3	3	2	2	3	2	2	2	2	2	2	14	3	5	3
141154317001	2	3	2	5	3	3	3	3	3	2	2	3	2	3	2	14	3	5	3
141154303002	2	2	3	5	3	4	2	2	3	2	2	3	2	3	2	14	3	5	3
141154303001	3	3	3	2	3	3	2	2	2	2	2	3	2	3	2	14	2	5	3
141154331001	2	4	3	5	2	3	2	2	3	2	2	2	2	2	2	14	2	5	3
141154310002	3	4	3	2	3	1	2	2	3	2	2	3	2	3	2	14	4	5	3
141154310001	2	4	3	5	3	5	2	2	3	2	2	3	2	3	1	14	3	5	3
141154314002	3	4	3	2	3	3	3	3	3	2	2	2	2	2	2	14	4	5	3
141154301001	3	4	3	3	3	3	2	3	3	2	2	3	2	3	2	14	2	5	3
141154301002	2	4	3	2	3	4	2	2	3	2	2	3	2	3	2	14	3	5	3
141154304003	3	4	3	2	3	3	3	3	3	2	2	2	2	2	2	14	4	5	3
141154320001	3	2	3	5	3	4	3	3	2	2	2	3	2	3	2	14	3	5	3
141154320002	2	2	3	2	3	4	2	2	2	2	2	3	2	3	2	14	3	5	3
141154323001	3	4	3	2	3	3	3	2	3	2	2	2	2	2	2	14	4	5	3
141154323002	2	4	3	5	3	3	2	2	3	2	2	3	2	3	2	14	4	5	3
141154322001	3	4	3	2	3	3	2	2	3	2	2	3	2	3	2	14	3	5	3
141154316001	2	4	3	2	3	5	3	2	3	2	2	3	2	3	1	14	3	5	3
141154316002	3	2	3	2	3	4	2	2	3	2	2	3	2	3	2	14	2	5	3
141154321001	2	3	3	2	2	1	2	3	3	2	2	2	2	2	2	14	2	5	3
141154315002	3	4	3	2	3	3	3	3	3	2	2	2	2	2	2	14	2	5	3
141154305002	2	2	3	2	3	3	2	2	3	2	2	2	2	2	2	14	3	5	3
141154328002	2	4	3	2	3	3	2	2	3	3	2	3	2	3	2	14	2	5	3
141154328001	3	4	3	2	3	5	3	3	2	2	2	3	2	3	2	14	3	5	3
141154325001	2	2	3	2	3	2	2	2	3	2	2	3	2	3	2	14	3	5	3
141154332001	2	4	3	2	2	3	2	2	3	2	2	2	2	2	2	14	4	5	3
141154313001	2	2	3	2	2	3	3	2	3	2	2	2	2	2	2	14	3	5	3
145528208002	3	4	4	3	3	3	2	3	3	2	2	2	2	2	2	14	3	5	3
145528208001	2	4	4	2	3	5	2	2	3	2	2	2	2	2	2	14	3	5	3
145528303002	3	2	4	4	3	1	2	3	3	2	2	2	2	2	2	14	3	5	3
145528303001	2	2	4	4	3	1	2	2	3	2	2	2	2	2	2	14	3	5	3
145528304002	2	4	4	3	2	1	2	2	3	2	2	2	2	2	2	14	2	5	3
145528312002	3	3	4	4	2	3	2	2	3	2	2	3	2	3	2	14	2	5	3
145528313002	2	4	4	3	3	2	2	3	3	2	2	2	2	2	2	14	3	5	3
145528313001	3	2	4	4	3	2	3	3	3	2	2	2	2	2	2	14	2	5	3
145528309002	2	4	4	2	2	3	2	2	3	2	2	2	2	2	2	14	3	5	3
145528311002	3	4	4	2	3	2	2	2	3	2	2	2	2	2	2	14	4	5	3
145528311001	2	4	4	4	3	3	2	2	3	3	2	2	2	2	2	14	2	5	3
145528106001	3	4	4	4	3	3	3	3	3	2	2	2	2	2	2	14	3	5	3
145528106002	2	4	4	4	3	5	2	2	3	2	2	2	2	2	2	14	3	5	3
145528105001	3	4	4	4	3	3	3	3	3	2	2	2	2	2	2	14	3	5	3
145528104002	3	3	4	4	3	3	2	2	3	2	2	3	2	3	2	14	3	5	3
145528104001	2	3	4	4	3	3	2	2	3	2	2	3	2	3	2	14	3	5	3
145528102002	3	3	4	4	2	3	3	2	3	2	2	2	2	2	2	14	3	5	3
184037206001	3	2	4	2	3	4	2	2	2	2	2	2	2	2	2	18	3	4	2
184037206002	2	2	4	5	3	3	2	2	3	2	2	2	2	2	2	18	4	4	2
184037210002	3	4	4	4	3	3	2	3	3	3	2	2	2	2	2	18	3	4	2
184037213002	3	4	4	4	3	2	3	3	3	2	2	2	2	2	2	18	2	4	2
184037213001	2	4	4	3	3	2	2	2	3	2	2	3	2	3	2	18	2	4	2
184037201002	3	4	3	2	3	3	2	3	3	2	2	2	2	2	2	18	4	4	2
184037219001	3	4	2	3	2	2	2	3	3	2	2	3	2	3	2	18	3	4	2
184037302001	2	4	2	4	2	3	2	2	3	2	2	2	2	2	2	18	2	4	2
184037316002	3	4	4	4	3	3	2	3	3	2	2	2	2	2	2	18	4	4	2
184037311003	2	4	4	4	3	2	2	2	3	2	2	2	2	2	2	18	4	4	2
184037321001	3	2	4	3	3	1	3	2	3	2	2	3	2	3	2	18	4	4	2
184037321002	2	2	4	4	3	3	2	3	3	2	2	3	2	3	2	18	2	4	2
184037312001	3	2	4	4	3	3	2	3	3	2	2	3	2	3	2	18	3	4	2
184037317001	3	3	4	3	3	3	2	2	3	2	2	3	2	3	2	18	2	4	2
184037317002	2	2	4	4	3	2	2	2	3	2	2	3	2	3	1	18	4	4	2
184037115002	3	4	3	4	3	4	2	3	3	3	2	2	2	2	2	18	3	4	2
184037105002	2	4	4	3	3	3	2	2	3	2	2	2	2	2	2	18	3	4	2
184037105001	3	2	4	3	3	3	3	2	3	2	2	2	2	2	2	18	3	4	2
184037111002	2	2	3	2	2	2	2	2	3	2	2	2	2	2	2	18	2	4	2
184037108002	2	2	4	4	2	3	2	2	3	2	2	2	2	2	2	18	4	4	2
184037112001	2	4	4	3	3	3	2	2	2	2	2	2	2	2	2	18	4	4	2
184037123001	3	4	4	3	3	4	2	3	3	2	2	2	2	2	2	18	3	4	2
184037123002	2	4	2	2	3	3	2	2	3	2	2	3	2	3	1	18	3	4	2
184037106001	2	4	2	2	3	3	2	2	3	2	2	2	2	2	2	18	2	4	2
184037106002	3	4	2	3	3	2	3	2	3	2	2	2	2	2	2	18	3	4	2
184037103002	2	4	4	2	3	4	2	2	3	2	2	2	2	2	2	18	4	4	2
184037118001	2	4	3	2	3	4	2	2	3	2	2	2	2	2	2	18	3	4	2
111154319001	2	2	4	2	2	1	2	3	3	2	2	2	2	2	2	11	3	4	2
111154301001	3	2	4	2	3	3	3	3	3	2	2	2	2	2	2	11	3	4	2
111154301002	2	2	2	5	3	4	2	2	3	2	2	2	2	2	2	11	2	4	2
111154314001	3	3	4	3	2	5	2	3	3	2	2	2	2	2	2	11	3	4	2
111154308002	3	2	4	3	3	4	2	3	3	2	2	2	2	2	2	11	3	4	2
111154308001	2	4	4	3	3	3	2	2	3	2	2	2	2	2	2	11	3	4	2
111154313001	2	4	4	5	2	3	2	2	3	2	2	2	2	2	2	11	4	4	2
111154322002	2	2	4	3	3	3	2	3	3	2	2	2	2	2	2	11	3	4	2
111154322001	3	2	4	5	3	4	3	2	3	3	2	2	2	2	2	11	3	4	2
111154323001	2	4	4	5	2	3	2	2	3	2	2	2	2	2	2	11	3	4	2
111154321001	3	4	4	3	2	4	3	2	3	2	2	2	2	2	2	11	4	4	2
111154311002	2	2	4	2	2	3	2	2	3	3	2	2	2	2	2	11	3	4	2
111154303001	2	2	4	2	2	3	3	2	3	2	2	2	2	2	2	11	4	4	2
111154102002	3	4	4	3	3	3	2	2	3	2	2	2	2	2	2	11	2	4	2
111154102001	2	4	4	5	3	3	2	2	3	2	2	2	2	2	2	11	2	4	2
111154114002	3	2	4	4	3	4	3	2	2	2	2	3	2	3	2	11	3	4	2
111154114001	2	2	4	2	3	1	2	2	3	2	2	2	2	2	2	11	2	4	2
111154107001	2	2	4	3	2	3	2	2	3	2	2	3	2	3	2	11	3	4	2
111154111001	3	4	4	3	3	3	2	3	3	2	2	2	2	2	2	11	3	4	2
111154111002	2	4	4	5	3	4	2	3	3	2	2	2	2	2	2	11	3	4	2
111154108001	3	3	4	4	3	4	2	3	3	2	2	2	2	2	2	11	3	4	2
111154108002	2	2	4	3	3	4	2	2	3	2	2	2	2	2	2	11	3	4	2
111154109002	3	2	4	3	3	3	2	3	3	2	2	2	2	2	2	11	3	4	2
111154109001	2	2	4	3	3	1	2	2	3	2	2	2	2	2	2	11	4	4	2
111154121001	2	3	4	5	3	2	2	2	3	2	2	2	2	2	2	11	4	4	2
111154121002	3	3	4	5	3	1	2	3	3	2	2	2	2	2	2	11	2	4	2
111154105002	3	2	4	2	3	3	3	2	3	2	2	2	2	2	2	11	3	4	2
111154105003	2	4	4	3	3	4	2	2	3	2	2	2	2	2	2	11	3	4	2
111154126002	3	4	4	4	3	3	2	3	3	3	2	2	2	2	2	11	2	4	2
111154120001	3	2	4	4	3	3	2	3	3	2	3	2	2	2	2	11	3	4	2
111154117001	2	2	4	5	2	1	2	2	3	2	2	2	2	2	2	11	4	4	2
111154112001	3	4	4	4	3	1	2	2	3	2	2	2	2	2	2	11	4	4	2
111154112003	2	4	4	2	3	2	2	2	3	2	2	2	2	2	2	11	4	4	2
111154110001	2	4	4	4	3	1	2	2	3	2	2	2	2	2	2	11	3	4	2
111154122002	2	4	4	2	3	3	2	3	3	3	2	3	2	3	2	11	3	4	2
111154116002	3	4	4	2	3	1	3	2	3	2	2	3	2	3	2	11	2	4	2
111154116001	2	4	4	2	3	1	2	2	3	2	2	3	2	3	2	11	3	4	2
111154216002	2	4	3	5	3	5	2	2	3	2	2	2	2	2	2	11	3	4	2
111154208001	3	2	3	4	3	3	2	3	3	2	2	2	2	2	2	11	3	4	2
111154208002	2	2	3	5	3	1	2	2	2	2	2	2	2	2	2	11	3	4	2
111154211002	3	2	3	2	3	4	3	2	3	2	2	2	2	2	2	11	4	4	2
111154226002	2	4	2	2	3	1	2	2	3	2	2	2	2	2	2	11	3	4	2
111154205001	3	4	3	4	3	3	3	3	2	3	2	2	2	2	2	11	2	4	2
111154238001	3	2	3	5	3	3	3	3	2	2	2	2	2	2	2	11	2	4	2
111154223001	2	2	3	5	2	3	2	2	3	2	3	2	2	2	2	11	4	4	2
111154203001	3	4	3	4	3	3	3	3	2	2	2	2	2	2	2	11	2	4	2
111154231002	3	4	3	3	3	3	2	2	3	3	2	2	2	2	2	11	2	4	2
111154231001	2	4	3	2	3	3	2	2	3	2	2	2	2	2	2	11	3	4	2
111154233002	3	3	3	2	3	3	2	2	3	2	2	2	2	2	2	11	2	4	2
111154220001	2	3	3	5	3	4	2	2	3	2	2	2	2	2	2	11	3	4	2
111154204002	3	4	3	2	3	1	2	3	3	3	2	2	2	2	2	11	2	4	2
111154241002	3	4	3	4	3	3	3	3	3	2	2	2	2	2	2	11	3	4	2
111154202001	3	4	3	2	3	4	2	2	3	2	2	3	2	3	2	11	3	4	2
111154202002	2	2	3	2	3	3	2	3	3	2	2	3	2	3	2	11	3	4	2
111154222001	3	4	3	3	3	4	3	2	2	2	2	2	2	2	2	11	2	4	2
111154222002	2	4	3	5	3	1	2	2	3	2	2	2	2	2	2	11	4	4	2
111154227003	3	4	3	3	3	1	2	3	3	2	2	2	2	2	2	11	3	4	2
111154212001	3	2	3	3	3	3	3	3	3	3	2	2	2	2	2	11	4	4	2
111154235001	3	4	3	3	3	3	2	2	3	2	2	3	2	3	2	11	3	4	2
111154209001	3	2	3	3	3	3	3	3	3	2	2	2	2	2	2	11	4	4	2
111154209002	2	2	3	5	3	3	2	2	3	2	2	2	2	2	2	11	4	4	2
110131330001	2	4	2	2	3	3	2	2	3	2	2	3	2	3	2	11	2	4	2
110131303001	2	2	3	5	2	4	2	2	2	2	2	2	2	2	2	11	3	4	2
110131309001	3	4	3	2	3	3	2	3	3	2	2	3	2	3	2	11	4	4	2
110131309002	2	4	3	2	3	3	2	2	3	2	2	3	2	3	2	11	4	4	2
110131312002	2	4	3	2	3	3	3	2	3	2	2	3	2	3	2	11	2	4	2
110131310002	2	2	3	5	3	2	2	2	3	3	2	3	2	3	2	11	2	4	2
110131314001	3	4	3	2	3	2	2	3	3	3	2	3	2	3	2	11	4	4	2
110131314002	2	4	3	5	3	5	2	2	2	3	2	3	2	3	2	11	4	4	2
110131319001	3	4	3	2	3	3	3	3	3	2	2	2	2	2	2	11	3	4	2
110131323001	2	4	3	5	2	3	2	2	3	3	3	2	2	2	2	11	2	4	2
110131321001	3	4	3	2	3	3	2	2	3	2	2	3	2	3	2	11	3	4	2
110131308001	3	4	3	2	3	2	3	3	3	2	2	3	2	3	2	11	4	4	2
110131308002	2	4	3	5	3	3	2	2	3	2	2	3	2	3	2	11	3	4	2
110131322002	3	2	3	3	3	3	3	3	3	2	2	2	2	2	2	11	3	4	2
110131204002	3	4	3	2	3	1	3	2	2	3	2	3	2	3	2	11	4	4	2
110131204001	2	4	3	2	3	1	2	2	2	2	2	3	2	3	2	11	2	4	2
110131219001	2	2	3	5	3	4	2	2	3	3	2	2	2	2	2	11	2	4	2
110131207002	2	2	3	5	3	3	2	2	3	3	2	2	2	2	2	11	2	4	2
110131212001	2	2	3	5	3	3	2	2	2	2	2	3	2	3	2	11	2	4	2
110131212002	3	2	3	2	3	3	2	2	2	2	2	3	2	3	2	11	2	4	2
110131215001	3	4	3	2	3	1	2	3	3	3	2	2	2	2	2	11	4	4	2
110131215002	2	4	3	5	3	4	2	2	3	3	2	2	2	2	2	11	2	4	2
110131234001	3	4	3	3	3	3	3	2	3	2	2	3	2	3	2	11	2	4	2
110131234002	2	4	3	2	3	1	2	2	2	3	2	3	2	3	2	11	4	4	2
110131218002	3	4	3	2	3	3	3	3	3	3	2	3	2	3	2	11	3	4	2
110131218001	2	4	3	2	3	3	2	2	3	3	2	3	2	3	2	11	2	4	2
110131214001	3	4	3	2	3	3	3	3	3	2	2	2	2	2	2	11	4	4	2
110131206002	3	4	3	2	3	2	2	3	3	3	2	3	2	3	2	11	2	4	2
110131225002	2	4	3	5	2	3	2	2	3	3	2	3	2	3	2	11	3	4	2
110131209002	2	4	3	5	3	3	2	2	3	3	2	2	2	2	2	11	3	4	2
110131216001	3	4	3	4	3	1	3	3	3	3	2	2	2	2	2	11	3	4	2
110131216002	2	4	3	2	3	3	2	2	3	3	2	3	2	3	2	11	3	4	2
110131121002	2	2	3	5	3	1	2	2	2	2	2	2	2	2	2	11	2	4	2
110131127001	2	4	3	2	3	4	2	2	3	2	2	2	2	2	2	11	3	4	2
110131110001	3	4	3	2	3	3	3	3	3	2	2	3	2	3	2	11	4	4	2
110131110002	2	4	3	3	3	3	2	2	3	2	2	3	2	3	2	11	3	4	2
110131106002	2	4	3	5	3	1	2	2	3	2	2	2	2	2	2	11	2	4	2
110131106001	3	2	3	2	3	3	2	2	3	3	2	3	2	3	2	11	2	4	2
110131111001	3	2	3	2	3	1	3	2	3	3	2	3	2	3	2	11	2	4	2
110131105001	3	2	3	3	3	1	2	2	3	2	2	3	2	3	2	11	3	4	2
110131105002	2	2	3	2	3	4	2	2	3	2	2	3	2	3	2	11	3	4	2
110131129002	3	4	3	2	3	3	3	3	2	3	2	2	2	2	2	11	4	4	2
110131101001	2	2	3	5	2	4	2	2	3	2	2	3	2	3	1	11	3	4	2
110131113001	3	2	3	3	2	3	2	3	3	2	2	3	2	3	1	11	3	4	2
110131107001	2	3	3	5	3	3	2	2	3	2	2	3	2	3	2	11	2	4	2
110131107002	3	3	3	3	3	1	3	3	3	2	2	3	2	3	1	11	3	4	2
110131119002	3	4	3	2	3	1	2	2	2	3	2	2	2	2	2	11	2	4	2
110131119001	2	4	3	2	3	1	2	2	2	3	2	2	2	2	2	11	2	4	2
110131102002	3	4	3	2	2	3	3	3	3	2	2	3	2	3	2	11	4	4	2
110131122001	3	4	3	2	3	2	2	3	3	2	2	2	2	2	2	11	2	4	2
118276309001	3	3	3	2	3	2	3	2	2	2	2	2	2	2	2	11	3	4	2
118276309002	2	3	3	5	3	2	2	2	2	2	2	2	2	2	2	11	4	4	2
118276312002	3	4	3	2	3	3	2	2	3	2	2	2	2	2	2	11	3	4	2
118276312001	2	4	3	5	3	5	2	2	2	2	2	2	2	2	2	11	3	4	2
118276318001	2	4	3	5	3	4	2	2	2	2	2	2	2	2	2	11	3	4	2
118276318002	3	4	3	2	3	2	3	3	3	3	2	2	2	2	2	11	4	4	2
118276322001	3	2	3	2	3	3	3	3	3	3	2	2	2	2	2	11	4	4	2
118276322002	2	4	3	5	3	3	2	3	3	2	2	3	2	3	2	11	2	4	2
118276321001	3	4	3	2	3	1	3	3	3	3	2	2	2	2	2	11	2	4	2
118276311001	3	3	3	5	2	2	3	2	3	2	3	2	2	2	2	11	4	4	2
118276305001	3	4	4	3	3	1	2	3	3	2	2	2	2	2	2	11	4	4	2
118276305002	2	4	4	5	3	2	2	2	3	2	2	2	2	2	2	11	2	4	2
118276302001	3	4	3	2	3	1	3	3	3	3	2	2	2	2	2	11	4	4	2
118276302002	2	4	3	5	3	3	2	2	3	2	2	2	2	2	2	11	3	4	2
118276320002	3	4	3	3	3	3	2	2	3	3	2	2	2	2	2	11	2	4	2
118276320001	2	4	3	5	3	3	2	2	3	2	2	2	2	2	2	11	3	4	2
118276304001	3	4	3	5	3	4	2	2	3	2	2	2	2	2	2	11	2	4	2
118276308001	2	2	3	2	2	4	2	2	3	2	2	2	2	2	2	11	3	4	2
118276314002	3	4	3	4	3	2	2	2	3	3	2	3	2	3	2	11	2	4	2
118276327001	2	2	3	5	2	2	2	3	3	2	2	3	2	3	2	11	2	4	2
118276313002	2	4	3	5	3	4	2	2	3	2	2	2	2	2	2	11	2	4	2
118276324001	3	3	3	2	2	1	2	3	3	2	2	2	2	2	2	11	4	4	2
118276316001	3	4	3	3	3	5	2	3	3	2	2	2	2	2	2	11	2	4	2
118276317001	2	3	3	5	2	4	3	2	3	2	2	2	2	2	2	11	3	4	2
118276307001	2	4	3	5	2	4	2	2	3	3	2	2	2	2	2	11	4	4	2
118276325002	3	2	4	4	3	3	2	3	3	2	2	2	2	2	2	11	2	4	2
118276325001	2	4	4	5	3	3	2	2	3	2	2	2	2	2	2	11	4	4	2
118276315002	2	2	3	5	3	3	2	2	3	2	2	2	2	2	2	11	4	4	2
118276326001	3	4	3	2	3	1	2	2	2	2	2	2	2	2	2	11	2	4	2
118276328001	3	2	3	5	2	3	3	3	3	2	2	2	2	2	2	11	3	4	2
118276216001	3	4	3	4	3	1	3	3	3	3	2	2	2	2	2	11	3	4	2
118276216002	2	4	3	5	3	4	2	2	2	2	2	2	2	2	2	11	3	4	2
118276207001	3	4	3	3	3	3	2	2	3	2	2	2	2	2	2	11	3	4	2
118276220002	3	4	3	3	3	1	2	2	3	3	2	2	2	2	2	11	4	4	2
118276220001	2	4	3	5	3	3	2	2	3	2	2	2	2	2	2	11	3	4	2
118276221002	3	4	3	4	3	3	2	3	3	2	2	2	2	2	2	11	3	4	2
118276221001	2	2	3	5	3	3	2	3	2	2	2	2	2	2	2	11	3	4	2
118276215001	3	4	4	4	3	1	2	2	3	3	2	2	2	2	2	11	2	4	2
118276218001	3	4	3	3	3	3	3	2	3	2	2	2	2	2	2	11	4	4	2
118276218002	2	4	3	5	3	4	2	2	2	2	2	2	2	2	2	11	4	4	2
118276202002	3	4	3	3	3	3	3	3	3	2	2	3	2	3	2	11	3	4	2
118276202001	2	4	3	5	3	4	2	2	3	2	2	3	2	3	2	11	3	4	2
118276219002	3	4	3	3	3	1	3	3	3	3	2	2	2	2	2	11	4	4	2
118276209001	3	4	3	2	3	3	3	3	3	2	2	2	2	2	2	11	4	4	2
118276209002	2	4	3	5	3	1	3	2	3	3	2	2	2	2	2	11	2	4	2
118276117002	3	4	4	2	3	1	3	2	3	2	2	2	2	2	2	11	4	4	2
118276117001	2	4	4	5	3	4	2	2	3	2	2	2	2	2	2	11	3	4	2
118276121001	2	4	3	5	3	2	2	2	3	2	2	3	2	3	2	11	3	4	2
118276123002	3	4	3	5	3	3	3	3	3	2	2	2	2	2	2	11	3	4	2
118276105001	3	4	2	2	3	3	2	2	3	2	2	2	2	2	2	11	3	4	2
118276107002	3	4	2	2	3	1	2	2	3	2	2	2	2	2	2	11	2	4	2
118276107001	2	4	2	5	3	3	2	2	3	2	2	2	2	2	2	11	2	4	2
118276103001	2	4	3	5	2	4	2	2	3	3	2	2	2	2	2	11	2	4	2
118276112002	2	2	4	5	3	1	2	2	3	2	2	2	2	2	2	11	2	4	2
118276106002	3	4	3	2	3	3	2	2	3	2	2	2	2	2	2	11	3	4	2
118276113002	3	2	3	2	3	3	3	2	2	2	2	2	2	2	2	11	2	4	2
118276113001	2	3	3	5	3	3	2	2	2	2	2	2	2	2	2	11	3	4	2
114604204002	2	4	2	3	3	3	2	2	3	2	2	2	2	2	2	11	4	4	2
114604212002	2	2	4	5	3	2	2	2	3	2	2	2	2	2	2	11	3	4	2
114604215001	3	2	4	5	2	3	3	2	3	2	2	2	2	2	2	11	4	4	2
114604206002	2	2	3	2	2	4	2	2	3	2	2	2	2	2	2	11	3	4	2
114604216001	2	2	2	3	2	5	2	2	3	2	2	2	2	2	2	11	3	4	2
114604222002	3	4	4	2	3	1	3	3	3	2	2	3	2	3	2	11	2	4	2
114604222003	2	4	2	5	3	3	2	2	3	2	2	2	2	2	2	11	3	4	2
114604211003	3	4	2	2	3	3	3	3	3	2	2	2	2	2	2	11	4	4	2
114604207002	3	4	3	3	3	3	3	2	3	2	2	2	2	2	2	11	3	4	2
114604227002	3	3	2	2	2	3	2	2	2	2	2	3	2	3	2	11	3	4	2
114604223002	3	4	4	4	3	3	2	3	3	2	2	2	2	2	2	11	2	4	2
114604223001	2	4	4	2	3	3	2	2	3	2	2	2	2	2	2	11	3	4	2
114604324002	3	4	3	2	3	3	3	2	3	2	2	2	2	2	2	11	3	4	2
114604303001	3	2	3	5	3	3	3	3	2	2	2	2	2	2	2	11	3	4	2
114604303002	2	2	3	5	3	3	2	3	3	2	2	2	2	2	2	11	4	4	2
114604317002	2	2	3	5	2	2	2	2	2	2	3	2	2	2	2	11	3	4	2
114604316001	3	4	3	2	3	3	2	3	3	2	2	2	2	2	2	11	2	4	2
114604316002	2	4	3	5	3	3	2	3	3	3	2	2	2	2	2	11	2	4	2
114604314001	3	2	3	2	2	4	2	2	3	2	2	3	2	3	2	11	2	4	2
114604313001	2	2	3	2	3	1	2	2	3	2	2	3	2	3	2	11	4	4	2
114604318001	3	2	2	2	3	5	2	2	3	2	2	2	2	2	2	11	3	4	2
114604312001	3	4	3	3	2	3	2	3	3	2	2	2	2	2	2	11	3	4	2
114604301001	3	2	3	2	3	4	2	3	3	2	2	3	2	3	2	11	3	4	2
114604315001	3	4	3	5	2	4	3	3	3	2	2	2	2	2	2	11	3	4	2
114604306002	3	2	2	4	3	3	2	3	2	2	2	2	2	2	2	11	3	4	2
114604306001	2	4	3	2	3	3	2	2	2	2	2	2	2	2	2	11	4	4	2
114604103002	3	4	4	2	3	3	2	2	3	2	2	2	2	2	2	11	4	4	2
114604107001	2	4	4	4	2	3	2	2	3	2	2	2	2	2	2	11	2	4	2
114604118001	3	3	2	2	2	3	2	2	3	2	2	2	2	2	2	11	3	4	2
114604115001	2	4	4	3	3	1	2	2	2	2	2	3	2	3	2	11	2	4	2
114604115002	3	2	4	2	3	3	2	3	3	2	2	2	2	2	2	11	2	4	2
114604117001	3	2	3	3	3	3	2	3	3	2	2	2	2	2	2	11	2	4	2
114604117002	2	2	3	5	3	1	2	3	3	2	2	2	2	2	2	11	4	4	2
114604111001	3	4	4	3	3	4	3	2	3	2	2	3	2	3	2	11	3	4	2
114604108002	3	4	4	4	2	2	3	3	3	3	2	2	2	2	2	11	4	4	2
114604109002	2	4	4	3	2	3	2	2	3	2	2	2	2	2	2	11	3	4	2
114604106001	3	3	4	2	3	3	2	2	3	2	2	2	2	2	2	11	3	4	2
114604106002	2	3	4	5	3	5	2	2	3	2	2	2	2	2	2	11	3	4	2
114604104002	2	2	4	2	3	3	2	2	3	2	2	2	2	2	2	11	3	4	2
114604105002	3	2	4	4	3	3	2	3	3	2	2	2	2	2	2	11	2	4	2
114604105001	2	4	2	2	3	3	2	3	3	2	2	2	2	2	2	11	3	4	2
114604110002	3	4	4	2	3	3	2	2	3	2	2	2	2	2	2	11	3	4	2
114604110001	2	4	4	2	3	3	2	2	3	2	2	2	2	2	2	11	3	4	2
114604121001	3	2	4	4	3	3	2	2	3	2	2	2	2	2	2	11	3	4	2
114604121002	2	4	4	2	3	4	2	2	3	2	2	3	2	3	2	11	3	4	2
117489307002	3	4	3	2	3	4	2	3	3	3	2	3	2	3	2	11	3	4	2
117489321001	3	2	3	2	3	4	2	2	2	2	2	2	2	2	2	11	2	4	2
117489321002	2	2	3	5	3	4	2	2	3	2	2	2	2	2	2	11	3	4	2
117489304001	3	2	3	2	3	3	3	2	3	2	2	3	2	3	2	11	2	4	2
117489304002	2	2	3	5	3	4	2	2	3	2	2	2	2	2	2	11	3	4	2
117489326002	3	2	3	2	3	3	3	2	3	2	2	2	2	2	2	11	4	4	2
117489326001	2	2	3	5	3	3	2	2	3	2	2	3	2	3	2	11	3	4	2
117489301002	3	4	3	4	3	3	3	3	3	3	2	2	2	2	2	11	3	4	2
117489309001	2	4	3	5	2	4	2	2	3	2	2	2	2	2	2	11	4	4	2
117489318001	2	3	3	5	2	3	2	2	3	2	3	3	2	3	2	11	4	4	2
117489315002	3	4	3	2	3	1	2	3	3	3	2	2	2	2	2	11	3	4	2
117489320001	2	2	3	5	2	4	2	2	2	2	3	2	2	2	2	11	3	4	2
117489327001	3	4	3	5	2	3	2	2	3	2	2	3	2	3	2	11	4	4	2
117489317001	2	4	3	5	2	3	2	2	3	2	2	2	2	2	2	11	3	4	2
117489322001	3	4	3	5	3	3	2	2	3	3	2	2	2	2	2	11	4	4	2
117489226001	3	4	3	2	3	3	3	3	3	3	2	2	2	2	2	11	3	4	2
117489226002	2	4	3	5	3	2	2	2	3	2	2	2	2	2	2	11	3	4	2
117489231002	3	4	3	3	3	3	2	3	3	2	2	2	2	2	2	11	4	4	2
117489209002	3	2	3	3	3	4	2	2	3	2	2	2	2	2	2	11	3	4	2
117489209001	2	4	3	5	3	4	2	2	3	2	2	2	2	2	2	11	2	4	2
117489205001	3	4	3	2	3	3	2	3	3	3	2	2	2	2	2	11	4	4	2
117489212002	3	2	3	2	3	3	3	3	2	2	2	2	2	2	2	11	4	4	2
117489212001	2	2	3	5	3	4	2	2	2	2	2	2	2	2	2	11	2	4	2
117489221002	3	4	3	2	3	3	2	3	3	2	2	3	2	3	2	11	3	4	2
117489221001	2	4	3	5	3	3	2	2	3	2	2	2	2	2	2	11	2	4	2
117489207002	3	2	3	2	3	3	3	3	3	2	2	2	2	2	2	11	2	4	2
117489207001	2	2	3	5	3	4	2	2	2	2	2	2	2	2	2	11	4	4	2
117489225001	2	4	2	2	2	3	2	2	3	3	2	2	2	2	2	11	2	4	2
117489220002	3	2	3	2	3	4	3	2	3	3	2	2	2	2	2	11	4	4	2
117489220001	2	4	3	5	3	4	2	2	2	2	2	2	2	2	2	11	3	4	2
117489213001	3	3	3	4	3	4	2	2	3	2	2	2	2	2	2	11	3	4	2
117489217001	3	2	3	2	3	4	3	2	3	2	2	2	2	2	2	11	3	4	2
117489217002	2	2	3	5	3	3	2	2	3	3	2	2	2	2	2	11	3	4	2
117489227001	3	2	3	2	3	3	3	2	2	3	2	2	2	2	2	11	4	4	2
117489227002	2	4	3	5	3	3	2	2	2	3	2	2	2	2	2	11	4	4	2
117489206001	3	2	3	3	3	1	3	3	3	2	2	2	2	2	2	11	3	4	2
117489206002	2	2	3	3	3	3	2	2	3	2	2	3	2	3	2	11	3	4	2
117489214001	3	4	3	2	3	1	3	2	3	3	2	2	2	2	2	11	3	4	2
117489201002	2	3	3	5	3	4	2	2	2	2	2	2	2	2	2	11	3	4	2
117489228001	3	2	3	2	2	2	2	2	3	2	2	2	2	2	2	11	4	4	2
117489211001	3	4	3	2	3	3	2	3	3	3	2	2	2	2	2	11	2	4	2
117489211002	2	4	3	2	3	1	2	2	3	2	2	2	2	2	2	11	4	4	2
117489223002	3	2	3	3	3	3	3	3	3	3	2	2	2	2	2	11	2	4	2
117489223001	2	4	3	2	3	2	2	2	3	2	2	2	2	2	2	11	4	4	2
117489208002	2	4	4	5	3	4	3	2	3	2	2	2	2	2	2	11	2	4	2
117489208001	3	2	4	3	3	3	3	3	3	3	2	2	2	2	2	11	4	4	2
117489224001	3	4	3	2	3	3	2	3	3	3	2	2	2	2	2	11	3	4	2
117489224002	2	4	3	2	3	2	2	3	3	2	2	2	2	2	2	11	2	4	2
117489229001	3	4	3	2	3	3	3	3	3	2	2	2	2	2	2	11	3	4	2
117489229002	2	4	3	5	3	3	2	2	2	2	2	2	2	2	2	11	2	4	2
117489125002	3	4	3	2	3	3	3	3	3	3	2	2	2	2	2	11	3	4	2
117489124002	2	4	3	5	3	2	2	2	3	2	2	2	2	2	2	11	3	4	2
117489120001	3	2	3	2	3	3	3	3	3	2	3	2	2	2	2	11	4	4	2
117489127001	2	2	2	5	2	3	2	2	3	2	2	2	2	2	2	11	3	4	2
117489108002	3	2	3	2	3	2	3	3	3	3	2	2	2	2	2	11	4	4	2
117489108001	2	2	3	5	3	1	2	2	3	3	2	3	2	3	2	11	3	4	2
117489130002	3	4	3	3	3	3	3	2	3	3	2	3	2	3	2	11	3	4	2
117489130001	2	4	3	5	3	3	2	2	3	2	2	2	2	2	2	11	4	4	2
117489128001	3	2	3	2	2	4	2	2	3	2	2	3	2	3	2	11	3	4	2
117489123001	3	2	3	2	3	3	2	2	3	2	3	3	2	3	2	11	4	4	2
117489123002	2	4	3	5	3	3	2	2	3	2	2	2	2	2	2	11	3	4	2
117489106002	3	2	3	2	3	4	3	2	3	2	2	2	2	2	2	11	4	4	2
117489106001	2	4	3	5	3	3	2	2	3	2	2	2	2	2	2	11	2	4	2
117489118001	2	4	3	5	2	5	2	2	3	2	2	2	2	2	2	11	3	4	2
117489113002	3	2	3	2	3	3	3	2	3	2	2	3	2	3	2	11	2	4	2
117489113001	2	2	3	5	3	3	2	2	3	2	2	3	2	3	1	11	2	4	2
117489112001	2	4	3	2	2	3	2	3	3	2	2	3	2	3	1	11	4	4	2
117489114001	2	2	2	2	2	4	2	2	3	2	2	3	2	3	2	11	3	4	2
117489115002	2	4	4	2	3	3	2	2	3	2	2	3	2	3	2	11	3	4	2
117489115001	3	4	4	3	3	3	3	2	3	2	2	3	2	3	2	11	3	4	2
117489116001	2	3	2	5	3	3	2	2	3	2	2	2	2	2	2	11	2	4	2
117489111002	2	3	4	5	3	3	2	2	3	2	2	2	2	2	2	11	3	4	2
117489101001	3	4	2	3	3	3	3	3	3	2	2	2	2	2	2	11	3	4	2
117489107002	3	2	3	4	3	3	3	2	3	2	2	3	2	3	2	11	3	4	2
117489117002	3	4	2	2	2	3	2	3	3	2	2	2	2	2	2	11	3	4	2
117489122001	3	2	3	2	2	3	3	2	3	2	2	3	2	3	2	11	3	4	2
117489119002	2	4	3	5	3	3	2	2	3	2	2	2	2	2	2	11	4	4	2
117489119003	3	4	3	3	3	3	3	2	3	2	2	2	2	2	2	11	4	4	2
112744215002	3	3	3	3	2	4	2	2	2	2	2	2	2	2	2	11	2	4	2
112744230001	2	4	4	5	3	3	3	2	3	3	2	2	2	2	2	11	2	4	2
112744201002	3	2	3	3	3	3	2	2	3	2	2	3	2	3	2	11	4	4	2
112744201001	2	2	3	5	3	3	2	2	3	2	2	2	2	2	2	11	3	4	2
112744228001	2	2	3	5	3	3	2	2	2	2	2	2	2	2	2	11	4	4	2
112744213001	2	4	3	5	3	1	2	2	3	3	2	3	2	3	2	11	2	4	2
112744210001	2	4	3	2	3	1	2	2	3	2	2	2	2	2	2	11	4	4	2
112744210002	3	2	3	2	3	3	2	2	3	2	2	2	2	2	2	11	4	4	2
112744205001	3	2	3	2	3	3	2	2	3	2	2	3	2	3	2	11	3	4	2
112744205002	2	2	3	5	3	3	2	2	3	2	2	2	2	2	2	11	2	4	2
112744212001	3	4	4	2	3	3	3	2	3	2	2	2	2	2	2	11	2	4	2
112744212002	2	4	4	3	3	4	3	2	3	2	2	2	2	2	2	11	3	4	2
112744224001	3	4	3	3	3	3	3	3	3	3	2	2	2	2	2	11	4	4	2
112744202001	2	4	3	4	3	3	2	2	3	3	2	2	2	2	2	11	2	4	2
112744221001	2	2	3	2	2	4	2	2	3	2	2	2	2	2	2	11	2	4	2
112744227002	3	2	3	2	3	3	3	3	3	2	2	2	2	2	2	11	2	4	2
112744217001	3	4	4	4	3	3	2	2	2	2	2	2	2	2	2	11	3	4	2
112744217002	2	4	4	4	3	3	2	2	3	2	2	2	2	2	2	11	3	4	2
112744211001	3	4	3	3	3	1	3	3	3	3	2	2	2	2	2	11	4	4	2
112744219001	3	4	3	2	3	3	2	3	3	3	2	2	2	2	2	11	2	4	2
112744214001	3	2	3	3	3	4	2	2	2	2	2	3	2	3	2	11	3	4	2
112744214002	2	2	3	5	3	3	2	2	3	2	2	2	2	2	2	11	4	4	2
112744204001	2	4	3	5	2	3	2	3	3	2	2	3	2	3	2	11	2	4	2
112744225002	2	4	3	2	3	3	2	2	3	2	2	2	2	2	2	11	2	4	2
112744225001	3	2	3	2	3	3	3	3	3	2	2	2	2	2	2	11	4	4	2
112744222002	3	4	3	2	3	3	3	3	3	2	2	3	2	3	2	11	2	4	2
112744232001	3	4	3	2	3	3	3	2	3	3	2	2	2	2	2	11	4	4	2
112744232002	2	4	3	5	3	3	2	2	3	2	2	2	2	2	2	11	3	4	2
112744307001	3	4	3	3	3	3	3	2	3	3	2	2	2	2	2	11	3	4	2
112744307002	2	4	3	5	3	3	2	2	3	3	2	2	2	2	2	11	4	4	2
112744305001	2	3	3	5	2	4	2	2	2	2	2	2	2	2	2	11	2	4	2
112744309001	3	4	3	2	3	3	2	2	3	3	2	3	2	3	2	11	2	4	2
112744309002	2	4	3	5	3	1	2	2	3	2	2	3	2	3	2	11	4	4	2
112744322001	3	2	3	4	3	2	3	3	3	3	2	2	2	2	2	11	2	4	2
112744320001	3	2	2	4	3	3	3	3	3	2	2	3	2	3	2	11	4	4	2
112744320002	2	2	3	2	3	4	2	2	3	2	2	3	2	3	2	11	3	4	2
112744316001	3	2	3	2	3	2	2	2	3	2	2	3	2	3	2	11	2	4	2
112744316002	2	4	3	5	3	3	2	2	3	2	2	2	2	2	2	11	4	4	2
112744310002	2	4	4	3	2	3	2	3	3	2	2	2	2	2	2	11	2	4	2
112744301001	3	4	4	2	3	4	3	3	3	2	2	2	2	2	2	11	3	4	2
112744317002	3	4	3	3	3	3	3	3	3	3	2	2	2	2	2	11	3	4	2
[truncated: 6,624 more rows]
